# Supplementary material for: The association of maternal factors with the neonatal microbiota and health
Source: Nat Commun. 2024 Jun 19;15:5260. doi: 10.1038/s41467-024-49160-w (PMC11187136; doi:10.1038/s41467-024-49160-w)
Supplement: Supplementary file 7 — SI Data 4 [file 41467_2024_49160_MOESM7_ESM.xlsx]

## Sheet: Annotation
SI Data 4	Processed 16S rRNA reads profiles.
Sheet 1	Processed 16S rRNA reads profile of the NB microbiota.
Sheet 2	Processed 16S rRNA reads profile of the NR microbiota.
Sheet 3	Processed 16S rRNA reads profile of the NS microbiota.
Sheet 4	Processed 16S rRNA reads profile of the MB microbiota.
Sheet 5	Processed 16S rRNA reads profile of the MR microbiota.
Sheet 6	Processed 16S rRNA reads profile of the MV microbiota.

## Sheet: Sheet1
	Pseudo_ID_1	Pseudo_ID_2	Pseudo_ID_3	Pseudo_ID_4	Pseudo_ID_5	Pseudo_ID_6	Pseudo_ID_7	Pseudo_ID_8	Pseudo_ID_9	Pseudo_ID_10	Pseudo_ID_11	Pseudo_ID_12	Pseudo_ID_13	Pseudo_ID_14	Pseudo_ID_15	Pseudo_ID_16	Pseudo_ID_17	Pseudo_ID_18	Pseudo_ID_19	Pseudo_ID_20	Pseudo_ID_21	Pseudo_ID_22	Pseudo_ID_23	Pseudo_ID_24	Pseudo_ID_25	Pseudo_ID_26	Pseudo_ID_27	Pseudo_ID_28	Pseudo_ID_29	Pseudo_ID_30	Pseudo_ID_31	Pseudo_ID_32	Pseudo_ID_33	Pseudo_ID_34	Pseudo_ID_35	Pseudo_ID_36	Pseudo_ID_37	Pseudo_ID_38	Pseudo_ID_39	Pseudo_ID_40	Pseudo_ID_41	Pseudo_ID_42	Pseudo_ID_43	Pseudo_ID_44	Pseudo_ID_45	Pseudo_ID_46	Pseudo_ID_47	Pseudo_ID_48	Pseudo_ID_49
Prevotella_OTU_842	5	0	0	104	1909	0	0	591	0	2	0	0	7	2	0	0	0	4	0	3	553	0	0	1	415	169	124	0	7417	8	1	1	0	7	1	2	2	0	1	0	267	82	8	1	13	27	2	0	0
Clostridium_OTU_345	1	0	0	0	0	0	114	0	0	283	0	389	0	0	0	0	0	0	0	0	7	0	0	49	0	521	1564	1	0	14	0	0	0	14	0	0	1	607	4	0	0	0	0	0	24	13	0	0	0
Corynebacterium_OTU_135	92	0	0	0	0	0	0	2	2	0	0	0	0	78	0	0	0	0	0	0	204	0	0	0	980	0	0	0	0	48	0	0	0	0	0	0	10	0	0	0	115	0	0	0	0	0	0	12	9
Peptoniphilus_OTU_60	2	0	0	21	0	0	0	474	0	0	0	0	0	1	0	0	1	0	0	0	103	0	0	0	1225	0	0	0	49	13	0	0	0	0	0	0	0	1	0	0	584	78	0	0	1	3	0	0	0
Prevotella_OTU_447	1	0	0	28	0	0	0	0	0	0	4	0	0	1	0	0	0	0	90	0	253	0	0	0	1243	3	0	0	5	6	0	0	0	3	0	0	0	0	0	0	28	130	0	0	900	36	0	0	0
Prevotella_OTU_411	17	1	0	243	5792	0	9	856	0	8	2	0	5	15	6	0	1	54	0	2	1570	0	0	0	866	2793	99	1	21513	179	1	20	1	5	6	0	3	1	5	0	374	1205	4	0	302	22	74	5	0
Dialister_OTU_93	0	1	1	172	0	0	184	581	0	184	0	42	0	1	0	0	0	0	0	0	343	0	0	226	0	165	1095	1	4523	1	0	1	0	101	0	0	0	68	9	0	12	173	0	0	374	47	0	0	0
Dialister_OTU_4	0	0	0	266	1448	0	1	0	0	0	0	0	4	16	4	1	0	0	1	1	41	0	0	0	295	0	0	1	2	22	1	0	0	2	0	0	1	0	0	0	192	85	2	1	4	0	0	0	0
Ureaplasma_OTU_7	1	7	0	143	700	0	86	0	1	11	23	3	261	0	63	0	0	0	0	0	357	0	218	84	104	15	60	0	253	483	0	0	102	11	0	0	345	0	13	0	1956	698	182	1	126	186	14	1892	1187
Dialister_OTU_72	0	0	0	70	0	0	13	332	0	10	0	21	0	0	0	0	0	0	0	0	284	0	0	5	66	20	571	0	110	8	0	0	0	11	0	0	0	5	4	0	0	87	1	0	412	1	58	0	1
Corynebacterium_OTU_424	0	0	1	0	1	0	0	642	0	4	119	0	0	10	2	0	0	0	32	1	587	0	0	0	358	0	1	62	0	2	0	0	0	0	0	0	0	1	0	1580	0	1	1	0	0	0	22	2	0
Coriobacteriaceae_OTU_206	0	0	1	11	1	0	291	0	0	811	0	334	0	0	0	0	0	0	0	0	8	0	0	241	0	254	2992	0	3	3	0	0	0	235	0	0	0	56	12	1	0	0	0	0	50	0	0	0	0
Parvimonas_OTU_3	0	0	0	10	0	0	111	349	0	70	0	60	0	0	0	0	0	0	0	0	1	0	0	288	0	134	1	0	1	3	0	0	0	90	0	0	0	79	4	0	0	0	0	1	90	0	0	0	0
Prevotella_OTU_515	0	0	0	55	0	0	282	0	0	194	0	8	0	0	0	0	0	0	0	0	0	0	1	1058	0	808	1	0	0	0	0	0	0	100	1	56	1	237	19	0	0	0	0	0	2	0	0	0	0
TM7_H1	0	0	0	2405	15	0	279	0	0	0	0	0	0	0	0	0	0	0	0	0	0	0	0	76	0	2469	2	0	0	30	0	0	1	1	1	1	0	0	0	0	0	48	1	0	1	0	1	0	0
Anaerococcus_OTU_489	8	0	0	0	153	0	0	0	0	0	1	0	0	0	0	0	0	0	0	0	17	0	0	0	38	0	0	0	354	0	0	0	0	0	0	0	23	0	0	0	30	0	0	0	0	42	0	0	0
Dialister_OTU_87	0	0	0	4	3133	0	0	47	0	0	4	0	0	3	0	1	0	0	0	0	80	0	0	0	235	0	0	3	1	3	0	1	0	1	0	0	0	0	0	0	287	14	0	0	30	4	0	0	0
Dialister_OTU_77	0	1	0	29	0	0	72	0	0	119	9	9	0	0	0	0	0	0	0	0	0	0	0	48	0	119	192	0	1193	0	0	0	0	85	0	0	0	324	0	0	4	0	0	0	3	0	0	0	0
Propionibacteriaceae_OTU_100	0	0	0	1	9	0	0	277	0	0	0	0	0	0	0	0	0	0	0	0	164	0	0	0	337	0	0	0	0	4	0	0	0	0	0	0	0	0	0	0	10	44	0	0	10	0	0	0	0
Anaerococcus_OTU_80	0	0	0	0	222	0	0	0	0	0	0	0	3	1	0	0	0	0	0	0	2	0	0	0	0	0	0	0	2	7	0	0	0	0	0	0	8	0	0	0	36	0	0	0	1	15	0	1	0
Prevotella_OTU_806	0	0	0	0	0	0	1862	0	0	1363	0	1008	3	0	0	0	1	0	0	1	0	0	0	3700	0	3	6417	0	0	0	1	0	0	1691	1	1	0	1274	0	0	1	1	0	0	0	0	0	0	0
Aerococcus_OTU_8	39	0	0	1817	60	0	312	0	0	209	0	34	0	0	0	0	2	0	0	1	26	0	0	901	1	556	124	0	105	128	71	5	3	155	5	102	0	28	8	0	1	344	0	9	63	58	462	0	13
Gemella_OTU_18	0	0	0	166	0	0	29	0	0	19	5	0	0	0	0	0	0	0	0	0	0	0	0	130	0	82	84	0	0	0	0	0	0	1	0	0	0	0	0	0	0	119	0	0	44	0	29	0	0
Clostridium_OTU_109	1	0	0	0	0	0	1	0	0	12	0	0	0	0	0	0	0	0	0	1	0	0	0	1	0	0	362	0	0	3	0	0	0	0	0	0	0	0	0	0	0	0	0	0	11	0	0	0	0
Porphyromonas_OTU_126	7	0	0	35	0	0	2	66	0	0	2	0	2	1	0	0	0	0	0	2	30	0	0	0	457	0	0	0	21	2	0	0	0	1	0	0	1	0	0	0	253	12	0	0	3	0	0	0	0
Tissierellaceae_1_68_OTU_12	5	0	0	20	124	0	1	117	0	1	0	0	0	1	1	0	1	12	0	0	297	0	0	0	217	0	0	0	2	14	0	0	0	0	0	0	2	0	0	0	79	9	0	0	1	1	0	0	0
Prevotella_OTU_412	0	0	0	7	326	0	3	80	0	1	0	0	0	1	0	0	0	0	0	0	80	0	0	0	20	52	15	0	908	7	0	3	0	1	0	0	1	0	0	0	26	6	0	0	27	2	6	0	0
Prevotella_OTU_608	6	0	0	571	0	0	3	113	1	1	0	0	0	13	0	0	4	0	98	0	105	0	0	0	136	0	0	0	1095	0	1	0	1	5	0	0	0	0	0	0	611	203	0	3	175	0	21	2	0
Brevibacterium_OTU_32	0	0	0	0	0	0	0	108	1	0	0	0	0	0	0	0	0	11	0	0	49	0	0	0	158	0	0	0	1	3	0	0	0	0	0	0	0	0	0	0	49	0	0	1	0	0	0	0	0
Peptoniphilus_OTU_66	1	0	0	2	299	0	0	23	0	0	0	0	0	8	0	0	0	7	0	0	133	0	0	0	16	0	0	0	51	0	0	0	0	0	0	0	1	0	0	0	133	13	0	0	0	30	0	0	0
Prevotella_OTU_847	0	0	1	3	0	0	0	18	0	2	0	0	8	7	21	0	5	1	0	3	6	0	0	0	1438	0	0	1	3	25	0	1	0	10	0	0	0	0	0	1	0	79	0	4	1	5	0	1	1
Prevotella_OTU_1343	0	0	0	0	0	0	75	0	0	1	0	2	0	1	0	0	0	0	0	0	1	0	0	0	7	0	929	0	0	0	0	0	0	0	0	0	0	0	0	0	0	2	0	0	3	0	0	0	0
Prevotella_OTU_606	5	0	0	208	0	0	0	31	0	0	1	0	0	3	0	2	0	0	11	0	56	0	0	0	0	0	0	0	350	0	0	0	0	2	0	0	0	0	0	0	0	53	8	0	56	2	0	0	0
Mobiluncus_OTU_1	0	0	0	0	3	0	0	0	0	8	0	1	2	0	0	0	0	0	0	0	80	0	0	0	5	0	27	0	0	28	0	0	0	0	0	0	0	0	0	0	11	3	0	1	250	18	0	0	0
Corynebacterium_amycolatum	7	4	0	20	4	0	0	0	0	18	5	0	0	0	18	1	0	39	0	3	245	0	0	0	413	0	0	5	1	9	0	67	7	1	1	0	1	0	0	1	26	0	0	0	2	0	24	4	0
Corynebacterium_appendicis	17	0	0	0	0	0	0	0	0	2	7	0	0	7	1	0	0	5	0	2	0	0	0	0	5	0	0	0	0	1	0	0	0	0	0	0	0	0	0	0	1	0	0	0	0	0	39	2	0
Corynebacterium_tuberculostearicum	385	2	0	152	0	0	0	0	0	10	9	0	4	11	7	3	20	0	1	14	225	0	16	0	9	0	1	24	17	283	4	12	2	2	28	0	24	124	0	6163	38	0	0	0	28	0	84	64	0
Lachnospiraceae_G-7_bacterium_HMT_086	2	0	0	7	283	0	0	224	0	1	0	0	0	0	0	1	0	0	0	0	21	0	0	0	0	1	5	0	0	2	0	0	0	1	0	0	3	0	0	0	1	24	0	0	2	13	0	0	0
Peptoniphilus_harei	4	0	0	1	2	0	0	31	0	0	0	0	2	7	0	0	1	0	0	0	190	0	0	0	33	0	0	0	6	3	0	0	0	0	0	0	73	0	0	0	863	0	0	1	1	1	0	0	0
Staphylococcus_hominis	186	1	0	5	0	0	0	0	0	10	0	0	11	9	0	0	52	0	0	22	0	0	0	0	0	0	0	0	53	4	0	0	0	0	13	0	126	0	0	0	11	0	0	0	0	11	0	113	0
Corynebacterium_tuscaniense	0	0	0	0	0	0	0	474	0	14	0	0	0	25	0	0	0	4	0	2	489	0	0	0	984	0	2	1	0	0	0	0	0	2	0	0	0	0	0	0	1	0	0	0	0	0	0	0	0
Prevotella_bivia	18	1	0	11137	6795	0	3	2679	5	6	0	2	0	1	1	10	1	510	0	3	1	0	0	1	2	0	3	15	73	0	0	0	0	15	36	1	76	0	6	0	423	2818	1	3	100	186	84	13	31
Prevotella_buccalis	2	1	0	19	199	0	12	0	1	384	0	11	6	1	2	0	2	9	0	1	64	0	0	179	443	0	229	3	3	4	0	11	0	17	0	0	26	2	1	0	59	27	7	0	72	16	0	4	0
Escherichia_coli	0	6	1	0	3	3	1	1	3	0	0	14	0	1	1	0	15	6	6	3	0	0	390	2	1	9	0	6	39	0	0	61	3	1	8	2	9	292	0	0	1	0	68	0	9	0	3	0	5
Lactobacillus_gasseri	3	3	0	42	0	0	12	2	10	0	0	0	0	21	0	2313	0	621	4	0	13261	0	503	0	1152	2	0	137	1	12	42	16	0	0	0	1	282	0	0	0	60	0	0	0	6	0	0	1047	0
Mycoplasma_hominis	0	0	0	60	0	2	215	0	0	41	0	0	0	0	0	0	0	0	0	0	0	0	0	33487	0	282	0	1	0	0	0	0	0	29	0	1	0	0	0	1	0	1470	0	2	0	0	0	0	0
Streptococcus_mitis	1239	2	3	2	1	1448	2	3	1	1	2	0	11	3	0	10	5	0	0	2	0	1	4	1	1	1	0	5	13	4	4	24	6	0	4	3	4	2	0	7	3	0	26	0	1	6	91	30	0
Anaerococcus_tetradius	0	0	0	12	0	0	7	512	0	0	0	0	0	0	0	0	0	0	71	0	3	0	0	8	1	5	40	0	0	5	0	0	0	0	0	0	0	0	0	0	0	9	0	0	1	13	0	0	0
Atopobium_vaginae	0	0	1	5525	12	0	770	0	1	2389	0	4061	2	1	0	2	0	0	0	6	16	0	0	2356	185	16346	17067	0	2	15	0	1	1	187	2	1	0	1524	39	2	35	5	1	57	25	7	61	0	0
Lactobacillus_crispatus	31	169756	351	8	30199	0	0	6	54574	10	0	5	87601	6	91219	11	134117	58435	7	0	40	5869	4	8	2	5	17	6	1	410	1	31900	58398	4	0	45	69294	13	1	739	376	0	46992	2	16	1	4091	111062	39
Lactobacillus_johnsonii	0	0	0	1	0	0	0	0	0	0	0	0	0	0	0	20	0	0	0	0	86	0	3	0	20	0	0	3	0	0	0	0	0	0	0	0	4	0	0	0	2	0	0	9	1	0	0	6	0
Gardnerella_vaginalis	20	0	1	5403	16	16	1296	576	20	10185	1	9964	28	1	7	7538	4	1	88	92	25	1	6	9382	482	19252	24322	1	3628	752	571	8	2	2933	18	146	215	7162	753	578	1954	992	12	231	362	41	1365	1	1438
Mobiluncus_mulieris	0	1	0	1	24	0	0	0	0	0	0	0	1	0	0	0	0	0	0	0	7	0	0	9	99	0	0	0	0	14	0	0	0	1	0	0	0	0	0	0	0	3	0	0	316	8	0	0	0
Sneathia_sanguinegens	1	0	0	3	0	0	147	0	0	74	0	157	0	4	0	0	0	0	0	0	1	0	0	21	0	303	2	0	0	0	0	0	0	99	1	0	0	0	12	0	9	2	0	0	14	0	0	1	0
Lactobacillus_jensenii	0	1202	5056	1	2248	16	1	0	0	1	0	0	0	12557	0	3	126	236	0	0	0	0	49150	0	221	0	0	0	8	664	1	2	3	0	8	1	177	0	0	0	0	485	1144	0	0	17530	0	166	0
Peptoniphilus_indolicus	31	0	0	71	880	0	30	366	0	30	2	2	2	5	0	1	2	0	9	6	289	0	0	0	686	31	64	0	173	3	1	0	0	2	0	0	1	1	0	0	284	70	0	0	14	21	0	0	0
Megasphaera_sp._HMT_841	0	1	0	2	1	0	2297	1	0	2451	0	944	433	1	1	0	0	1	0	2	49	0	0	2230	0	2123	3783	0	0	20	0	0	1	892	4	0	0	1232	494	1	4	1	0	33398	19	2	0	0	0
Dialister_micraerophilus	7	0	0	2419	0	0	526	325	0	99	0	19	1	0	0	3	1	0	0	0	286	0	0	788	2	336	178	0	358	24	0	0	0	115	0	0	0	0	3	1	1221	500	0	2	134	64	0	0	0
Sneathia_amnii	3	0	0	1	0	0	201	1670	0	108	0	89	0	0	0	0	1	1	0	0	0	1	0	529	0	790	2764	0	0	50	0	0	0	52	1	0	0	285	0	0	0	16785	1	0	346	1	841	0	0
Anaerococcus_lactolyticus	2	0	0	3	24	0	0	280	0	1	0	0	0	1	0	0	0	0	0	0	38	0	0	0	0	0	0	0	5	7	0	0	0	0	0	0	0	1	0	0	50	46	0	0	2	2	0	0	0
BVAB1	24	15	3	20	0	34	37757	0	4	65519	2	1	3	8	23	0	1	9	0	1	0	0	0	188	8	144	8	0	1	1	6	0	6	88701	4	45	6	0	10	1	7	5	2	2	22	2	3	2	2
Peptoniphilaceae_G-3_bacterium_HMT_929	0	6	1	60	0	0	0	241	0	0	0	0	6	25	7	0	1	3	0	2	162	0	0	0	1711	0	0	0	3	40	0	12	0	0	1	0	0	0	0	0	390	673	0	4	420	1	1	0	0
Campylobacter_ureolyticus	7	0	0	24	1	0	1	315	0	0	0	0	1	43	0	0	0	11	0	0	117	0	0	0	334	0	0	0	18	0	1	0	0	3	0	0	10	0	0	0	924	42	0	0	32	5	0	2	0
Clostridium_perfringens	0	2	0	0	0	0	0	0	0	0	0	1	0	0	0	0	0	1014	0	0	0	0	0	0	0	0	0	0	0	0	0	0	0	0	3	0	166	0	0	0	0	0	0	0	0	0	0	0	0
Corynebacterium_aurimucosum	270	8	0	0	3	0	0	0	1	47	6	0	5	0	2	2	6	3	0	27	188	0	1	0	94	0	0	3	0	44	1	0	0	2	0	0	0	0	0	469	470	0	0	3	0	0	212	0	0
Corynebacterium_coyleae	65	0	23	0	0	0	0	135	0	13	16	0	0	11	0	0	0	3	0	4	60	0	0	0	1062	0	0	1	1	10	0	0	0	0	0	0	0	16	0	1	454	0	0	0	0	0	0	0	0
Corynebacterium_kroppenstedtii	0	0	0	0	1484	0	0	0	0	4	0	0	0	72	0	0	0	0	0	0	0	0	0	0	0	0	0	12	0	0	0	0	0	0	5	0	12	0	0	0	0	0	0	0	0	0	0	0	0
Finegoldia_magna	65	0	1	206	2156	0	1	922	1	3	3	0	14	57	3	2	8	99	0	4	851	0	0	0	100	0	104	9	491	30	0	6	0	9	18	0	174	2	1	1	691	46	0	7	23	101	0	23	19
Fusobacterium_nucleatum_subsp._animalis	0	0	0	0	1	14	0	207	0	7	0	0	0	2	0	2	0	1	0	0	0	0	0	0	0	0	0	0	1	0	0	2	0	2	0	3	3	0	0	0	1	10	0	0	2	5	13	1	0
Lactobacillus_coleohominis	0	0	0	141	0	0	0	0	0	0	1	0	0	0	0	0	144	0	0	0	0	0	323	0	0	0	0	201	0	300	204	2	0	0	0	37	203	0	3	0	92	8	206	58	95	343	0	7	0
Lactobacillus_iners	3085	47667	40349	57503	17413	4	8312	41106	15330	15657	13563	2310	22302	44826	2611	52045	3823	9678	68132	26205	39491	222	18588	7281	213	29856	523	103284	40375	84700	89761	1300	4790	617	65231	11768	11120	5373	7055	9549	87856	13218	13699	155180	42963	38393	5676	10235	69390
Lactobacillus_vaginalis	0	590	0	0	206	0	0	0	0	0	0	0	105	217	0	0	0	141	0	0	97	0	0	0	2	0	0	0	255	0	0	21	216	0	0	1	236	0	0	0	0	0	0	17	1	0	0	196	6
Lawsonella_clevelandensis	1	0	0	36	2278	0	0	0	0	2	0	0	1	0	0	0	0	188	1	0	81	0	0	0	28	0	0	16	0	0	0	0	0	0	0	0	2	0	0	0	9	9	0	2	114	3	0	1	0
Peptoniphilus_lacrimalis	0	0	0	5	94	0	0	0	0	1	1	0	1	5	1	0	0	0	0	0	27	0	0	0	662	0	2	0	41	38	0	0	0	2	0	0	0	0	0	0	84	36	0	2	104	6	0	0	0
Staphylococcus_epidermidis	1376	0	0	79	3	0	0	0	2	3	0	0	7	22	0	2	19	0	1	13	0	1	2	0	0	0	0	4	41	79	2	2	3	6	141	1	57	0	0	948	8	1	130	0	3	1	290	143	0
Staphylococcus_haemolyticus	41	0	0	9	0	0	1	0	0	3	0	0	0	1	6	0	3	0	0	6	2	1	0	0	0	0	1	0	0	68	0	0	1	1	32	0	0	0	0	0	0	0	0	0	0	0	0	25	0
Streptococcus_anginosus	378	0	0	114	81	0	0	0	0	0	0	0	2	0	0	0	0	0	0	0	14	0	1	0	0	1	2	1	0	2	0	0	0	1	0	0	0	0	0	0	14	5	0	1	5	2	190	2	0
Streptococcus_infantis	14133	0	5	0	2	5787	2	10	5	10	2	0	29	0	6	11	10	19	1	1	8	0	2	2	0	0	2	7	29	5	4	6	4	4	16	14	5	3	0	28	3	1	119	4	8	14	458	90	4
Streptococcus_salivarius	2290	0	1	0	0	275	0	1	0	0	0	0	3	0	0	2	1	1	1	0	5	0	0	1	1	0	0	2	2	0	0	0	2	2	0	1	1	0	0	3	1	1	70	0	0	13	81	9	0
Veillonella_dispar	126	0	0	0	139	551	1	2	1	0	1	0	1	0	2	5	0	420	1	0	0	0	0	0	0	1	1	1	21	0	2	0	0	0	0	0	1154	0	0	2	4	0	1	0	0	16	4	4	0
[truncated: 113 more columns]

## Sheet: Sheet2
	Pseudo_ID_1	Pseudo_ID_2	Pseudo_ID_3	Pseudo_ID_4	Pseudo_ID_5	Pseudo_ID_6	Pseudo_ID_7	Pseudo_ID_8	Pseudo_ID_9	Pseudo_ID_10	Pseudo_ID_11	Pseudo_ID_12	Pseudo_ID_13	Pseudo_ID_14	Pseudo_ID_15	Pseudo_ID_16	Pseudo_ID_17	Pseudo_ID_18	Pseudo_ID_19	Pseudo_ID_20	Pseudo_ID_21	Pseudo_ID_22	Pseudo_ID_23	Pseudo_ID_24	Pseudo_ID_25	Pseudo_ID_26	Pseudo_ID_27	Pseudo_ID_28	Pseudo_ID_29	Pseudo_ID_30	Pseudo_ID_31	Pseudo_ID_32	Pseudo_ID_33	Pseudo_ID_34	Pseudo_ID_35	Pseudo_ID_36	Pseudo_ID_37	Pseudo_ID_38	Pseudo_ID_39	Pseudo_ID_40	Pseudo_ID_41	Pseudo_ID_42	Pseudo_ID_43	Pseudo_ID_44	Pseudo_ID_45	Pseudo_ID_46	Pseudo_ID_47	Pseudo_ID_48	Pseudo_ID_49
Prevotella_OTU_411	0	0	0	0	2	0	0	0	0	3	0	0	0	1	0	397	0	18	1	0	1	0	0	1	0	0	3	0	0	1	0	0	0	0	1	0	1	0	0	0	50	0	0	441	0	1	0	19	0
Bacteroides_OTU_223	1168	0	2	0	0	0	0	0	0	3	2	0	0	0	1	7	0	3	3703	0	0	11	0	0	0	0	0	0	11	0	0	0	0	0	0	0	0	459	0	0	31148	0	2784	15	966	0	0	0	0
Ureaplasma_OTU_7	0	0	0	0	0	0	0	0	0	0	0	0	0	0	0	0	0	0	0	0	0	0	0	0	0	0	0	0	0	0	0	0	366	0	0	0	0	0	0	0	0	0	0	639	0	0	0	0	1
Coriobacteriaceae_OTU_206	0	0	0	0	8	0	0	0	0	0	0	0	14	0	0	791	0	0	0	0	0	0	0	0	0	0	0	0	1	0	0	0	0	0	0	0	0	1	0	0	0	0	0	462	0	0	0	0	0
Prevotella_OTU_515	0	0	0	0	95	0	1	0	0	0	0	0	5	0	0	14547	0	0	0	0	0	0	0	0	0	0	0	0	0	0	0	0	0	0	4298	0	4	0	0	0	0	0	0	21848	0	0	0	0	0
Bacteroides_OTU_207	0	0	0	0	0	0	0	0	0	0	0	0	0	0	0	0	0	0	1320	0	0	0	0	0	0	0	0	0	0	0	0	0	0	0	0	0	0	238	0	0	155	0	119	2	0	0	0	0	0
Bacteroides_OTU_1018	0	0	0	0	0	0	0	0	0	0	0	0	0	0	0	0	0	0	269	0	0	5	0	0	0	0	0	0	0	0	0	0	0	0	0	0	0	0	0	0	83	0	14	1	1102	0	0	0	0
Bacteroides_OTU_606	0	0	0	0	0	0	0	0	0	0	8	0	0	0	0	0	0	0	2067	0	0	5	0	0	0	0	0	0	0	0	0	0	0	0	0	0	0	0	0	0	7	0	0	45	1	0	0	0	0
Bacteroides_OTU_600	4	0	0	0	0	0	0	0	0	0	0	0	0	0	0	0	0	0	320	0	0	0	0	0	1	0	0	0	0	0	0	0	0	0	0	0	0	0	0	0	1721	0	0	2	335	0	0	0	0
Bacteroides_OTU_1115	0	0	0	0	0	0	0	0	0	1	0	0	0	0	0	0	0	1	5155	1	0	0	0	0	1	0	0	0	0	0	0	0	0	0	0	0	0	1	0	0	13526	0	3916	0	2	0	0	0	0
Alicyclobacillus_OTU_43	26	0	79	0	0	1	0	0	0	0	0	0	0	0	0	0	0	72	0	0	0	0	0	0	0	0	407	0	0	0	0	0	0	0	0	0	0	0	0	0	0	0	0	0	0	0	0	0	0
Bacteroides_OTU_189	0	0	0	0	0	0	0	0	0	0	0	0	0	0	0	0	0	0	528	0	0	0	0	0	0	0	0	0	0	0	0	0	0	0	0	0	0	157	0	0	284	0	3264	0	0	0	0	0	0
Bacteroides_OTU_975	0	0	1	0	0	0	0	0	0	0	0	0	0	0	0	0	0	0	1883	0	0	0	0	0	0	0	0	0	0	0	0	0	0	0	0	0	0	0	0	0	1961	0	1265	0	0	0	0	0	0
Prevotella_OTU_806	0	0	0	0	14	0	0	0	0	0	1	0	124	0	0	2898	0	0	0	0	0	0	0	0	0	0	0	0	0	0	0	0	0	0	0	0	0	0	0	0	0	0	0	14758	0	0	0	0	0
Enterobacteriaceae_OTU_490	59	0	0	0	0	58	0	0	0	8	34	0	0	0	7	0	0	0	0	0	5	0	0	33	0	0	4	0	0	0	0	82	0	0	0	13	6	2	0	0	4	0	0	0	16	89	4	170	193
Enterobacteriaceae_OTU_11	10081	8	0	0	0	5	0	0	0	4	7619	0	0	0	3759	0	0	0	0	0	13	0	0	4	0	0	0	1	1	0	0	2	0	0	0	2	2260	0	0	0	2623	0	0	45	1	11	4121	189	563
Enterobacteriaceae_OTU_653	28	0	0	0	0	491	0	0	0	190	8	0	0	0	9	0	0	0	0	0	33	0	0	24	0	0	1	0	0	0	0	52	0	0	0	28	1	0	0	0	1	0	0	0	194	38	3	246	4
Prevotella_OTU_847	0	0	0	0	0	0	0	0	0	2	1	0	0	1	0	0	0	0	0	2	0	4	1	0	0	0	0	0	0	0	1	0	0	0	1	1	0	0	0	0	4	0	1	208	3	0	0	0	0
Corynebacterium_accolens	0	0	0	0	0	0	0	0	0	0	0	16	0	2	0	0	0	0	0	0	1	0	140	0	0	0	0	0	0	0	0	0	0	0	1157	0	64	0	0	0	0	0	0	0	36	173	7	0	8
Corynebacterium_amycolatum	0	0	0	0	0	0	0	0	0	0	0	23612	2	1	0	0	0	0	0	0	0	26	0	0	0	0	0	0	0	0	0	0	0	0	0	0	0	12	0	0	0	0	0	0	2178	0	0	4	390
Corynebacterium_tuberculostearicum	0	42	0	0	0	0	1	0	0	1	0	23992	0	894	0	0	0	9	7	0	9	0	17775	448	0	0	0	1	0	56	0	0	0	2	95	0	5435	0	0	1	1	0	0	0	2331	0	9314	0	873
Staphylococcus_hominis	9	0	1	0	0	0	0	1965	0	0	0	371	0	0	0	0	877	41	3	0	8	0	0	1	138	0	0	0	0	0	0	0	0	17978	0	0	0	0	0	0	0	2	0	0	1407	0	0	0	197
Prevotella_bivia	0	0	1	0	0	0	1	0	0	0	0	0	0	1557	2	0	0	0	0	1	1	0	0	0	0	0	0	0	0	0	0	0	2	0	495	0	1	0	1	0	3	0	1	465	8	0	0	0	3
Afipia_broomeae	0	0	0	0	0	0	0	0	0	0	0	1	0	0	0	0	0	0	0	0	0	0	0	0	0	0	0	0	0	0	0	0	0	0	0	0	0	0	0	0	0	0	0	0	0	0	0	0	0
Escherichia_coli	59480	100	390	32015	0	94584	6	0	0	33030	40650	9	0	9	20553	1	0	33562	74891	3	12757	4	4	66799	91	3	20133	5	19	7477	0	43855	12	0	28	26552	12905	100977	10	0	9440	0	0	284	20609	85528	4056	30401	3778
Enterococcus_faecalis	1	0	0	0	0	0	1	0	15179	38	0	19689	0	0	0	0	0	0	15	0	94	367	0	955	0	0	1920	0	1	0	14	0	1	0	0	0	1	15	0	0	0	0	0	0	5612	0	0	0	0
Gemella_haemolysans	0	1	9	0	276	1	0	1	0	1	4	0	429	1	1	0	12605	0	1	2	0	2	1	0	0	2453	0	779	3	2	390	0	0	6	10	2	0	0	0	1	0	0	0	0	7	0	0	0	1
Enterobacter_hormaechei	87	0	1	0	0	114	0	0	0	31	324	10	0	0	19	0	0	0	4	0	4	13234	0	8967	1	0	2839	0	0	0	0	1372	0	0	2	60	62	2987	0	0	443	0	0	0	46	280	46	82	10
Streptococcus_mitis	0	0	27	2	3572	0	7	8722	4	2	11	8	10561	12	6	10	186	0	3	4	0	18	2	0	706	5415	3	1095	2	6	96	4	0	55148	31	2	0	0	5	6	1	126838	3	0	4	0	0	0	0
Streptococcus_pneumoniae	0	2	2	0	3509	0	6	4	0	1	0	0	303	2	0	6	14409	0	1	0	0	5	1	0	5	421	0	7066	1	1	11763	0	1	182	11	0	2	1	0	0	2	466	2	0	4	0	0	1	1
Atopobium_vaginae	0	3	0	0	77	0	0	0	0	0	0	0	1304	0	0	11579	0	0	2	0	0	0	0	0	0	0	0	0	2	0	0	0	0	0	0	0	4	0	0	0	7	1	0	1885	0	0	0	0	2518
Lactobacillus_crispatus	5	1146	561	65	0	49	3	0	1	3	0	4	2	2	0	2	0	0	5	4	4	3	7	1	0	0	0	1	0	458	0	0	11554	19	0	0	9	7	0	4	2	1	0	0	6	1	2	0	0
Gardnerella_vaginalis	1	2	1	0	131	0	5	1	7	2	2	0	43	5	2	15641	0	1	4	1	6	0	660	0	0	1	1	0	9	0	0	1	532	0	7771	1	4	5	0	0	3	0	1	26683	0	2	1	1	5
Sneathia_sanguinegens	0	0	0	0	163	0	0	0	0	0	0	0	4	2	0	20005	0	0	0	0	0	1	0	0	0	0	0	0	0	0	0	0	0	0	0	0	0	0	0	0	4	0	0	5448	1	0	0	6	0
Lactobacillus_jensenii	0	23	2	0	0	0	0	0	0	0	0	0	1	0	0	0	0	0	1	0	18	0	0	0	0	0	0	0	0	0	1	0	0	0	5	1	0	0	0	1	0	0	0	0	0	0	0	0	0
Megasphaera_sp._HMT_841	0	1	0	0	45	0	0	0	0	1	0	0	50	0	0	7076	1	0	0	0	0	1	0	0	0	0	0	0	0	0	0	0	0	0	6050	0	1	0	1	0	0	0	0	16560	0	1	0	0	1
Dialister_micraerophilus	0	0	0	0	3	0	0	0	0	0	0	0	7	0	0	295	0	0	0	0	0	1	0	0	0	0	0	1	0	0	0	0	0	0	0	0	0	0	0	0	2	1	0	782	1	0	0	0	33
Sneathia_amnii	0	1	1	0	51	0	0	0	0	0	0	0	2	0	0	8043	0	0	0	0	0	0	0	0	0	0	0	0	1	0	0	0	0	0	4439	0	0	0	0	0	2	0	0	2136	0	0	0	0	7
BVAB1	0	18	0	0	212	7	1	1	0	1	1	1	0	3	1	32655	0	0	7	0	1	3	3	0	0	0	0	0	0	0	0	0	0	0	12833	1	9	0	0	0	4	0	7	8025	0	0	1	0	0
Peptoniphilaceae_G-3_bacterium_HMT_929	0	0	1	0	0	0	0	0	0	5	4	0	0	0	0	0	0	15	0	0	0	0	1	0	1	0	0	0	0	0	0	1	0	0	1	0	0	1	0	0	3	0	0	2	6	1	0	3	0
Acidovorax_delafieldii	0	0	0	1	0	0	0	0	1	0	0	0	0	0	6	0	0	0	0	0	0	0	0	0	0	0	0	0	0	0	0	0	0	0	0	0	0	0	0	0	0	0	0	0	0	0	0	0	0
Bacteroides_caccae	9	0	0	0	0	0	0	0	0	0	0	0	0	0	0	0	0	0	0	0	0	1	0	0	0	0	0	0	0	0	0	0	0	0	0	0	0	0	0	0	0	0	0	0	1234	0	0	0	0
Bacteroides_fragilis	0	0	0	0	0	0	0	0	0	0	0	0	0	0	0	0	0	1	0	0	0	0	0	0	0	0	0	0	0	0	0	0	0	0	0	0	0	0	590	62550	0	0	0	0	125	0	0	969	0
Bacteroides_ovatus	11	0	0	0	0	0	0	0	0	0	0	0	0	0	0	0	0	0	151	0	0	1	0	0	0	0	1	0	2	0	0	0	0	0	0	0	0	0	1	0	350	0	0	0	5	0	0	0	0
Bacteroides_uniformis	47	0	1	0	0	0	0	0	0	0	0	19	0	0	0	0	0	23	55	0	0	0	0	0	0	0	0	0	0	0	1	0	0	0	0	0	0	33	0	0	350	0	0	5	7	0	0	0	0
Clostridium_perfringens	0	0	0	0	0	0	1	0	0	6	0	0	0	2	0	0	0	0	8	0	0	0	0	0	0	0	0	0	0	0	0	0	0	0	0	0	0	1	0	0	0	0	0	0	0	0	0	0	0
Corynebacterium_aurimucosum	0	0	0	0	0	0	0	0	0	0	0	1025	0	0	0	0	0	23	0	0	0	1	856	0	0	0	0	0	0	0	0	0	0	0	0	0	1900	20	0	0	0	0	0	0	4405	0	0	0	820
Corynebacterium_simulans	0	0	0	0	0	0	0	0	0	0	0	3660	0	0	0	0	0	0	0	0	0	0	27289	0	0	0	0	0	0	0	0	0	0	0	0	0	0	1	0	0	0	0	0	0	0	0	5133	0	0
Enterobacter_cowanii	49	0	0	18	0	14	0	0	0	8	16	0	0	0	1	0	0	6	55	0	1	1990	0	3	0	0	0	0	0	4	0	0	0	0	2	11	5	22	0	0	388	0	0	1	0	29	5	53	0
Faecalibacterium_prausnitzii	0	0	5	1	1	0	1	0	0	0	1	0	0	0	0	0	0	0	0	0	0	27	1	0	0	0	0	0	0	0	0	0	0	0	0	0	0	1	0	0	1	1	0	3	12	0	0	0	0
Finegoldia_magna	0	0	1	1	0	0	0	0	1	4	0	4	0	1	1	181	0	0	0	0	0	5	0	0	0	0	0	0	1	0	0	0	3	0	1	1	0	0	0	0	1	0	0	256	156	0	0	0	257
Haemophilus_parainfluenzae	0	0	14	6	0	1	1	430	1	0	1	1	34	1	2	0	0	0	1	0	3	3	5	0	0	2182	0	887	12410	0	18275	0	0	2	4	2	0	0	2	3	1	0	4	0	3720	1	0	0	1
Klebsiella_pneumoniae	0	0	0	0	0	1083	3	0	0	3	0	0	0	2	1	0	0	0	0	0	0	5	0	15	0	0	0	0	0	0	0	0	0	0	0	0	0	0	0	0	3696	0	0	0	0	0	5	6	0
Lactobacillus_iners	12	401	11739	4	59	25	247	1	2136	2	0	18	190	416	1	9031	2	482	5	2	34	2	8	0	0	9	0	3	5	31	2	2	2969	11	2781	2	4	123	2	1	2	3	2	149	2523	4	496	3	65
Methylobacterium_komagatae	0	3	0	0	0	0	0	0	0	0	0	29	0	0	0	0	0	81	0	0	7	0	0	0	0	0	0	0	0	0	0	0	0	0	0	0	0	0	114	0	0	0	0	0	0	0	0	0	0
Neisseria_subflava	0	1	1	0	0	0	0	8589	1	1	0	2	3357	0	3	1	19	0	0	0	0	1	2	0	239	0	0	621	0	0	10916	0	0	1	1	0	0	2	0	2	0	0	0	0	0	0	0	0	0
Parabacteroides_distasonis	26	0	1	0	0	0	0	0	0	0	0	1	0	0	0	0	0	0	28	2	0	12	0	0	0	0	0	0	0	0	0	0	0	0	1	0	0	0	16222	0	0	0	326	0	0	0	0	0	0
Pelomonas_puraquae	0	0	0	0	0	0	0	0	0	0	0	0	0	0	0	0	0	0	0	0	0	0	0	0	0	0	0	0	0	0	0	0	0	0	402	369	0	0	0	0	0	0	67	0	0	0	0	0	36
Propionibacterium_acnes	0	0	0	0	0	0	0	2	0	0	0	0	2	0	0	0	8	0	1	0	0	0	0	12	0	0	0	6	0	1	31	0	0	0	1	0	0	0	20	1	0	21	0	240	0	0	0	0	1
Rothia_dentocariosa	0	10	9	3	0	0	0	1	1	1	0	0	1	1	0	0	1825	0	0	1	0	0	2	1	1	40	0	188	0	2	2	0	0	827	0	0	0	0	1	1	0	0	6	0	1	0	0	0	1
Ruminococcus_gnavus	0	0	0	0	1	0	0	0	0	0	0	0	0	0	0	1	0	0	7277	3	0	7	1	0	0	0	0	0	0	0	0	0	0	0	0	0	0	969	0	0	0	0	0	0	4	0	0	0	0
Staphylococcus_aureus	0	37	1	0	0	0	0	0	5	0	0	304	0	166	2	0	0	1	0	0	0	0	0	89	144	0	0	0	0	4	1	0	0	0	0	0	2	0	0	0	0	0	0	93	202	0	72	0	0
Staphylococcus_epidermidis	0	2404	0	0	0	0	281	48	416	6	0	2943	0	6193	95	0	2	89	5	0	0	1	0	9639	13612	14	0	0	0	218	42	0	0	3726	0	0	292	0	0	1	0	0	0	105	18845	0	4551	0	129
Staphylococcus_haemolyticus	0	0	0	0	0	0	0	0	7	0	0	70	0	0	0	0	0	0	0	0	0	0	2459	3	1	0	0	0	0	0	1	0	0	6	0	0	0	0	0	0	0	4208	0	0	0	0	0	0	0
Streptococcus_anginosus	0	2502	0	0	0	0	0	0	0	0	0	59	0	1	0	0	0	0	0	0	0	0	16438	130	0	0	0	0	0	0	0	0	67	0	0	0	0	13	0	0	0	0	0	0	17558	0	0	0	0
Streptococcus_infantis	0	4	21	39	1763	0	5	1068	5	5	0	0	18311	23	30	7	17288	0	1	8516	0	25	36	2	21	3925	3	2229	1	14	14252	0	6	14554	355	5	1	3	6	6	1	2236	13	0	3	3	3	0	4
Streptococcus_luteciae	5	10	0	0	0	0	11393	0	0	0	0	0	0	4371	0	0	1	0	0	0	214	333	0	0	0	73	0	0	0	0	0	0	0	0	0	0	0	0	0	0	0	0	0	0	0	0	0	0	0
Streptococcus_parasanguinis_OTU_411	3	0	0	0	1	0	0	2	0	0	0	0	539	0	1	0	2666	0	1	0	0	1	0	0	2986	52	0	40	0	0	1728	0	0	3523	0	0	0	0	0	0	0	21	4	0	22	0	0	0	0
Streptococcus_salivarius	254	0	3	0	2	0	0	3781	1	0	0	0	0	0	1	2	5675	0	11	224	0	0	1	0	27596	36	2	15	1	0	170	1342	0	27554	0	0	0	0	0	0	0	22232	10	2	23	0	0	0	0
Streptococcus_sp._HMT_066	10	0	0	0	0	0	0	353	0	0	0	0	6	0	0	0	37	0	0	0	0	0	0	0	0	0	0	55	0	0	1513	0	0	0	0	0	0	0	0	0	0	0	0	0	0	0	0	0	0
Trabulsiella_farmeri	5	0	0	0	0	3	0	0	0	0	8	0	0	0	3337	0	0	0	0	0	0	380	0	123	0	0	0	0	0	0	0	37	0	0	0	0	24	0	0	0	429	0	0	1	0	20	54	1805	464
Veillonella_dispar	0	14	3	5	0	1	0	6	2	2	0	18	2	1	0	1	1	0	2	0	0	3	0	0	1	0	0	81	0	3	1	0	0	58	2	0	7	6	1	3	0	1	1	0	785	0	0	0	0
[truncated: 54 more columns]

## Sheet: Sheet3
	Pseudo_ID_1	Pseudo_ID_2	Pseudo_ID_3	Pseudo_ID_4	Pseudo_ID_5	Pseudo_ID_6	Pseudo_ID_7	Pseudo_ID_8	Pseudo_ID_9	Pseudo_ID_10	Pseudo_ID_11	Pseudo_ID_12	Pseudo_ID_13	Pseudo_ID_14	Pseudo_ID_15	Pseudo_ID_16	Pseudo_ID_17	Pseudo_ID_18	Pseudo_ID_19	Pseudo_ID_20	Pseudo_ID_21	Pseudo_ID_22	Pseudo_ID_23	Pseudo_ID_24	Pseudo_ID_25	Pseudo_ID_26	Pseudo_ID_27	Pseudo_ID_28	Pseudo_ID_29	Pseudo_ID_30	Pseudo_ID_31	Pseudo_ID_32	Pseudo_ID_33	Pseudo_ID_34	Pseudo_ID_35	Pseudo_ID_36	Pseudo_ID_37	Pseudo_ID_38	Pseudo_ID_39	Pseudo_ID_40	Pseudo_ID_41	Pseudo_ID_42	Pseudo_ID_43	Pseudo_ID_44	Pseudo_ID_45	Pseudo_ID_46	Pseudo_ID_47	Pseudo_ID_48	Pseudo_ID_49
Prevotella_OTU_411	0	0	0	0	1	0	1	0	0	0	0	0	0	0	0	1	6	54	0	0	0	0	0	0	0	0	1	0	2	0	3	0	1	21	1	0	1	0	0	0	45	0	0	0	71	0	180	0	0
Bacteroides_OTU_223	0	112	0	0	0	0	7	0	23812	1	20205	0	57227	2	0	0	3	1	0	1	0	1	0	0	9833	0	1	0	0	3	8102	37617	4	13	8418	53	0	0	0	0	0	15278	0	0	1	0	1549	0	0
Enterobacteriaceae_OTU_690	0	0	21	0	0	0	0	0	44	0	0	1558	0	0	5	0	0	0	0	0	0	0	7	0	0	0	0	0	21	5493	0	0	0	0	0	0	0	0	0	0	0	0	0	0	1	0	0	0	0
Enterobacteriaceae_OTU_274	0	0	2	0	0	0	0	14	40	0	0	0	6	0	34	1	0	0	11	0	0	0	4	0	0	0	16	0	0	154	0	2	0	0	2	0	1	0	0	12	0	0	0	15	10	0	0	0	0
Bacteroides_OTU_516	0	289	0	0	0	0	0	0	41	0	0	0	246	0	0	0	0	0	0	0	0	0	0	0	2	0	0	0	0	0	0	28	0	0	142	0	0	0	0	0	0	28	0	0	0	0	0	0	0
Bacteroides_OTU_479	0	11	0	0	0	0	1	0	147	0	63	0	500	0	0	0	0	0	0	0	0	0	0	0	38	0	0	0	0	0	48	244	0	7	62	0	0	0	0	0	0	1640	0	0	0	0	6	0	0
Bacteroides_OTU_785	0	4	0	0	0	0	0	0	14	0	83	0	14	0	0	0	0	0	0	0	0	0	0	0	29	0	0	0	0	0	14	78	0	9	61	0	0	0	0	0	0	723	0	0	0	0	11	0	0
Bacteroides_OTU_207	0	1	0	0	0	0	5	0	3736	0	0	0	1363	0	0	0	0	1	0	0	0	0	0	0	2008	0	1	0	0	0	400	5427	0	12139	0	1	0	0	0	0	0	1	0	1	0	0	218	0	0
Bacteroides_OTU_1018	0	45	0	0	0	0	0	0	9461	0	3	0	65	0	0	0	0	0	0	0	0	0	0	0	0	0	1	0	0	0	1	280	0	0	160	0	0	0	0	0	0	315	1	0	0	0	0	0	0
Bacteroides_OTU_606	0	6105	0	0	0	0	0	0	5208	0	1	0	8460	0	0	0	1	0	0	1	0	0	0	0	3	1	0	0	1	2	1	14	0	0	25456	0	0	0	0	0	0	3525	0	0	0	0	0	0	0
Bacteroides_OTU_1320	0	0	0	0	0	0	0	0	2	0	272	0	23	0	0	0	0	0	0	0	0	0	0	0	11	0	0	0	0	0	4	523	0	1	1	0	0	0	0	0	0	23	0	0	0	0	16	0	0
Bacteroides_OTU_476	0	2719	0	0	0	0	0	0	77	1	0	0	178	0	0	0	0	0	0	0	0	0	0	0	0	0	0	0	0	1	0	0	0	0	341	0	0	0	0	0	0	138	0	0	0	0	0	0	0
Parabacteroides_OTU_90	0	3659	0	0	0	0	0	0	223	0	0	0	0	0	0	0	0	0	0	0	0	0	0	0	3	0	1	474	0	0	26	0	0	0	0	0	0	0	0	0	20	0	0	0	0	0	0	0	0
Bacteroides_OTU_662	0	1	0	0	0	0	0	0	40	0	27	0	112	0	0	0	0	0	0	0	0	0	0	0	24	0	0	0	0	0	8	174	0	0	10	1	0	0	0	0	0	11	0	0	0	0	1	0	0
Bacteroides_OTU_338	0	0	0	0	0	0	0	0	52	0	46	0	139	0	0	0	0	0	0	0	0	0	0	0	19	0	0	0	0	0	14	140	0	0	26	0	0	0	0	0	0	34	0	0	0	0	1	0	0
Bacteroides_OTU_103	0	0	0	0	0	0	0	0	3	0	0	0	225	0	0	0	0	0	0	0	0	0	0	0	0	0	0	0	0	0	1	16	0	3	0	11	0	0	0	0	0	0	0	0	0	0	0	0	0
Bacteroides_OTU_600	0	0	0	0	0	0	2	0	4	0	17	0	0	1	0	0	0	0	0	0	0	0	0	0	0	0	0	0	0	0	0	6177	0	0	0	1	0	0	0	0	0	9	0	0	0	0	1	0	0
Bacteroides_OTU_179	0	0	0	0	0	0	0	0	0	0	14	0	63	0	0	0	0	0	0	0	0	0	0	0	21	0	0	0	0	0	31	300	0	0	8	0	0	0	0	0	0	0	0	0	0	0	0	0	0
Bacteroides_OTU_991	0	0	0	0	0	0	0	0	23	0	15	0	38	0	0	0	0	0	0	0	0	0	0	0	13	0	0	0	0	0	7	31	0	0	3	0	0	0	0	0	0	20	0	0	0	0	3	0	0
Bacteroides_OTU_1115	0	3	0	0	0	0	0	0	12	0	0	0	1495	2	0	0	1	0	0	0	0	0	0	0	483	0	0	0	0	1	497	25956	2	1	6	2	0	0	0	0	0	32	1	0	0	0	0	0	0
S24-7_OTU_1436	0	0	0	0	0	0	0	0	0	0	3	0	53	0	0	0	0	0	0	0	0	0	0	0	30	0	0	0	0	0	33	519	0	0	3	0	0	0	0	0	0	0	0	0	0	0	0	0	0
Bacteroides_OTU_1139	0	0	0	0	0	0	0	0	0	0	0	0	166	0	0	0	0	0	0	0	0	0	0	0	728	0	0	0	0	0	46	0	0	234	104	0	0	0	0	0	0	0	0	0	0	0	0	0	0
Bacteroides_barnesiae	0	1	0	0	0	0	0	0	0	0	4	0	50	0	0	0	0	0	0	0	0	0	0	0	131	0	0	0	0	0	53	19	0	1	6	0	0	0	0	0	0	1	0	0	0	0	0	0	0
Alicyclobacillus_OTU_43	0	0	0	0	0	0	0	0	0	0	0	0	0	1	0	0	0	12	0	0	0	77	0	0	0	0	446	0	0	0	0	0	0	0	0	48	0	0	0	0	1	0	0	0	0	0	0	0	0
Bacteroides_OTU_189	0	2	0	0	0	0	0	0	98	0	14	0	18715	0	0	0	0	0	0	0	0	0	0	0	2817	0	3	0	0	1	2845	69758	10	16118	27	17	0	0	0	0	0	52	0	0	0	0	1	0	0
Klebsiella_OTU_100	0	0	0	0	0	0	5363	0	0	0	0	0	0	0	0	0	1832	0	0	0	0	0	0	0	0	0	0	0	0	0	850	0	0	0	0	0	0	0	0	0	0	0	0	0	0	0	0	0	0
Bacteroides_OTU_532	0	1	0	0	0	0	0	0	0	0	0	0	73	0	0	0	0	0	0	0	0	0	0	0	583	0	0	0	0	0	78	2311	0	1	0	0	0	0	0	0	0	2	0	0	0	0	6	0	0
Bacteroides_OTU_975	0	0	0	0	0	0	0	0	4	0	0	0	1	0	0	0	0	0	0	0	0	0	0	0	0	0	0	0	0	0	0	14172	2	0	0	0	0	0	0	0	0	0	0	0	0	0	0	0	0
Enterobacteriaceae_OTU_490	0	0	4	0	0	0	0	63	40	0	0	0	77	0	24	0	0	0	21	0	1	0	12	0	0	0	29	0	0	75	0	0	0	0	80	0	0	0	0	231	0	0	0	103	58	0	0	0	0
Enterobacteriaceae_OTU_11	0	0	0	0	0	2	0	8	5662	0	0	439	3	0	31	12	0	7	0	0	0	0	1683	0	0	0	23	0	121	231	0	1	0	0	6	0	0	0	0	5	0	0	0	6	10557	0	256	0	0
Enterobacteriaceae_OTU_653	0	0	40	0	0	0	0	798	1	0	0	0	26	0	32	0	0	0	10	0	0	0	11	0	0	0	56	0	0	264	0	0	0	0	51	0	0	0	0	415	0	0	0	777	32	0	0	0	0
Corynebacterium_tuberculostearicum	0	308	771	0	0	0	0	0	0	0	0	0	5	2	0	0	0	0	1	0	0	0	0	0	59	12	1	84	1	0	0	1	0	1	0	7	0	7	0	0	11	0	0	0	0	0	1	0	116
Staphylococcus_hominis	3	345	179	0	23	0	0	0	0	0	0	0	0	0	0	0	0	0	0	0	0	0	0	0	1	3892	0	0	0	0	0	0	0	0	0	373	1	3	0	0	11	0	0	0	202	0	0	0	11
Klebsiella_aerogenes	167229	0	0	0	0	0	2173	1	0	0	0	1	0	0	0	0	13839	9	0	0	0	0	0	0	1	4	0	0	0	0	1639	0	1	9365	0	1	0	0	0	0	0	0	0	0	0	0	0	635	1349
Afipia_broomeae	0	0	0	0	0	0	0	0	0	0	0	0	0	0	1	0	0	0	0	27	0	0	0	0	0	0	14	0	0	1	0	0	0	0	0	0	0	1	0	0	0	0	0	0	0	0	0	3	0
Escherichia_coli	0	0	12112	42	2	32716	2	129586	57080	8	4978	2419	41258	0	41235	44	0	10	29024	81959	952	445	9286	0	49707	38	28519	0	2	40822	0	5	5	0	169672	3	0	0	18	86287	89	0	1	94758	36852	62	495	0	14
Enterococcus_faecalis	0	1	1	102418	23535	1	185	1732	0	0	0	0	0	0	0	1443	0	0	274	8	8005	36759	0	48	567	1	0	0	0	0	1	44	31	0	0	0	6	3281	19798	0	0	140	0	1259	0	0	0	0	0
Enterobacter_hormaechei	0	0	23	0	0	0	1505	149	0	23	0	0	88	0	7	80600	167	4424	3255	0	315	61	38	0	0	1	306	0	0	107	3	0	0	0	219	0	0	0	1	130	3	0	0	159	10810	39828	9	1	0
Proteus_mirabilis	0	0	0	0	0	0	0	0	0	0	0	0	0	0	0	0	0	0	0	0	0	0	1	0	0	0	0	0	0	0	0	13059	3482	0	0	1	0	0	0	0	8	0	0	0	0	0	0	0	0
Streptococcus_mitis	0	3	0	0	14	1	1	5	2	0	1	0	2	4	3	8	4	1	1	2	0	7	0	2	5	4	1	1	0	1	0	0	4	1	1	3	0	21	5	3	169	0	1	0	0	6	0	0	0
Atopobium_vaginae	2	0	0	0	3	0	0	2	0	0	0	0	1	2	1	2	1	10	0	1	0	4	0	0	0	0	1	0	0	2	1	0	0	1	1	0	0	0	1	0	0	0	1	0	0	1	1	1	1
Lactobacillus_crispatus	13	149	0	5	0	7	4	0	2	13	1	2	1	1	3	0	1	26	0	70	0	10	0	1	1	3	0	3182	0	0	0	0	0	8	1	1	0	1	0	0	11267	1	5	2	2	0	0	0	1
Gardnerella_vaginalis	0	0	0	1	3	0	0	0	0	0	0	0	3	3	1	4	0	0	0	0	0	0	0	0	0	0	4	0	5	0	4	0	0	0	12	0	0	0	0	0	4	0	0	1	0	1	0	2	13
Megasphaera_sp._HMT_841	0	0	0	0	1	1	0	0	0	0	0	0	1	0	0	0	1	3	0	0	1	1	0	0	0	0	0	248	3	0	3	0	0	0	4	0	1	0	0	0	0	0	1	0	111	0	0	0	0
BVAB1	0	0	0	0	0	0	2	1	0	0	2	1	1	2	4	0	0	1	0	1	0	35	4	0	0	2	2	0	0	0	0	0	0	1	13	0	1	0	0	3	0	0	1	1	74	0	0	1	0
Acidovorax_delafieldii	0	0	0	0	0	0	0	0	0	0	0	0	0	0	0	5	0	0	0	0	0	0	0	0	0	0	62	0	0	0	0	0	0	0	0	0	0	0	0	0	96	0	0	0	0	0	0	0	0
Bacteroides_caccae	0	0	0	0	8	0	0	0	0	0	0	0	0	0	0	0	1	0	0	0	0	0	0	0	2112	0	0	0	0	0	47	0	0	0	51	3	0	0	0	0	0	0	0	0	0	0	0	0	0
Bacteroides_fragilis	0	0	0	0	0	0	0	0	0	0	0	0	4787	0	0	0	3	0	0	1	0	0	0	0	1	0	0	0	0	1443	0	0	0	0	87	0	0	0	0	0	0	82	0	0	0	0	1131	0	0
Bacteroides_ovatus	0	0	0	0	0	0	0	0	0	1	0	0	7218	0	0	0	1	0	0	0	0	0	0	0	17070	0	1	532	1	0	49	0	0	5414	148	0	0	0	0	0	425	2	0	0	0	0	2182	0	0
Bacteroides_plebeius	0	0	0	0	0	0	0	0	0	0	0	0	14	0	0	0	0	0	0	0	0	0	0	0	0	0	1	0	1	0	2	0	0	0	0	0	0	0	0	0	1909	1	0	0	0	0	0	0	0
Bacteroides_uniformis	0	3058	0	0	0	0	0	0	0	0	0	0	1083	0	0	0	0	1	12	0	0	0	0	0	2521	0	6	0	0	0	14	0	0	1045	1970	1	0	0	0	10	988	18	0	0	0	0	1206	0	0
Clostridium_perfringens	0	0	0	0	0	0	3594	10	0	0	0	0	0	0	0	0	3	0	0	0	0	0	0	0	1	0	0	0	0	0	1	24	0	0	0	202033	0	0	0	0	6	231	0	0	0	0	0	1	0
Collinsella_aerofaciens	0	0	0	0	0	0	0	0	0	0	0	0	0	0	0	0	2	0	0	0	0	0	0	0	3	0	1	713	0	0	0	0	0	2	0	0	0	0	0	0	169	0	0	0	0	0	0	1	0
Enterobacter_cowanii	0	0	3	0	0	1	798	53	42	13	6	0	14	0	35	17453	284	66	4	21	0	0	0	0	27	0	7	0	0	123	16	8998	11854	1	80	0	135	0	0	17	0	0	123	20	0	21389	0	0	0
Erwinia_dispersa	90	0	0	0	0	0	417	0	0	0	0	0	0	0	0	31	69	0	0	0	0	0	0	0	0	0	0	0	0	0	211	2	0	1	0	0	0	0	0	0	0	0	0	0	0	2	0	1	6
Haemophilus_parainfluenzae	0	40	1	1	752	1	0	1	0	661	0	0	0	11	0	33	0	1	0	4	9	7	0	0	0	0	0	0	0	0	33	0	2	2	1	0	0	47563	111201	2	1	8	0	1	64	31	269	0	0
Klebsiella_oxytoca	65	1	0	0	0	5	1449	0	0	0	0	0	0	0	0	0	2004	1088	0	0	0	0	0	0	0	0	1	0	0	0	14617	4455	2861	146	0	0	0	0	0	0	0	0	0	0	0	0	0	197	27
Klebsiella_pneumoniae	2623	0	0	0	1	0	73546	0	0	0	0	1	0	0	0	0	49884	310	0	0	0	0	0	0	3	6	0	0	0	0	11330	2	4	62704	0	0	0	0	0	2	0	0	0	0	0	0	1	75602	7485
Lactobacillus_iners	6	58	0	0	6	32	11	1	3	7	7	3	9	4	6	9	1	14	2	35	2	3	1	4	11	0	5	78	116	3	41	0	57	7	6	7	0	6	52	4	1081	0	19	2	556	1	3	3	3
Methylobacterium_komagatae	1	1	0	0	0	0	0	0	0	0	0	0	0	118	0	0	0	0	0	0	0	0	0	0	1	0	0	0	0	0	0	0	2	0	0	28	0	1	1	0	0	0	0	1	0	0	1	1	0
Parabacteroides_distasonis	0	2	0	0	0	0	3	0	1972	2	660	0	2022	0	0	0	0	0	0	0	0	0	0	0	238	0	1	195	0	0	556	1104	0	0	41	0	0	0	0	0	146	0	0	0	0	0	130	0	0
Pelomonas_puraquae	0	0	0	40	0	0	0	0	0	0	0	0	3	0	0	0	0	0	0	1	0	0	0	0	1	0	31	0	0	0	0	0	0	0	0	0	0	0	0	0	0	0	0	0	133	0	0	0	0
Propionibacterium_acnes	0	0	0	0	1	0	0	0	0	0	0	0	0	0	1	0	0	0	0	0	0	0	0	1	1	0	2	344	0	0	0	0	0	0	1	0	0	0	0	0	3	0	0	1	57	0	0	2	0
Pseudomonas_veronii	0	0	128	211	0	0	0	0	0	0	0	2402	0	0	0	0	0	0	0	0	0	0	0	0	0	0	0	0	38	0	0	0	0	0	2	0	0	0	0	0	0	0	0	0	0	0	0	0	0
Ruminococcus_gnavus	0	0	1	0	0	1	1	0	0	1	0	0	0	0	0	0	2	0	0	0	0	0	0	0	1	0	1	1206	0	0	11	0	1	23775	0	0	0	0	0	0	234	0	0	0	0	1	342	0	0
Salmonella_enterica	0	0	0	0	0	6	0	0	4	0	0	1	0	0	0	39	0	0	0	0	0	0	2	0	0	0	6	0	0	1	2	13911	25379	0	0	1	87289	1	0	0	0	0	74702	0	12	13	0	0	0
Staphylococcus_aureus	0	1231	0	0	0	0	0	0	0	0	0	0	0	131	0	0	0	1	0	0	0	0	0	0	1	15324	0	0	283	0	0	1	0	0	0	191	0	0	2	0	9217	0	0	0	0	0	0	1	133
Staphylococcus_epidermidis	0	35916	1	0	7	6	0	1	0	0	0	2	0	11305	2	0	8	18	1	0	0	0	2	0	98	81466	0	0	24531	1	0	4	1	0	7	6477	0	7	310	0	38775	5	0	0	0	0	1	8	5482
Streptococcus_anginosus	0	208	121	0	0	0	0	0	0	0	0	0	1	0	0	0	0	0	0	0	0	6	0	0	0	0	1	0	0	0	0	0	0	217	0	1	0	17	51	0	0	0	0	0	0	0	0	0	3802
Streptococcus_infantis	6	31	0	2	25	0	3	4	0	26	0	0	1	61	3	32	3	1	1	3	75	42	1	23	3	1	1	2	0	2	4	1	1	7	7	14	1	7	14	3	22	0	1	4	0	10	220	0	5
Streptococcus_luteciae	0	0	0	0	0	0	25	0	0	0	0	0	0	0	0	4189	0	0	0	0	144	65	0	0	0	0	0	0	0	0	0	0	0	0	0	0	0	0	0	0	0	0	0	0	0	0	0	0	0
Streptococcus_parasanguinis_OTU_411	1	1	0	0	157	0	2	0	0	6	0	0	0	0	0	0	245	0	0	0	2	0	0	373	1	0	0	0	0	0	0	1	0	0	0	0	0	3316	17	0	0	0	0	0	0	5	0	0	0
Streptococcus_salivarius	1	45	0	0	75	0	7	4	0	40878	0	0	1	1	0	0	0	0	0	0	2	17	0	6387	1	0	3	0	0	0	40	5	1	4	2	1	0	902	39	2	0	0	0	3	0	5	3246	0	2
Trabulsiella_farmeri	10	0	0	0	0	0	360	4	5292	0	0	19	3	0	168	15090	200	8	4	0	0	0	1351	0	0	0	4	0	1	3141	67	5096	8756	34	1	1	880	0	0	1	0	0	562	0	76	577	0	1	0
Veillonella_dispar	0	3	0	0	6349	0	10027	0	0	76	0	0	1	0	0	1	24141	3	1	0	17	8	0	6656	0	0	0	0	0	1	0	0	1	0	0	3	0	0	0	0	1	0	0	3	0	0	0	0	449
[truncated: 20 more columns]

## Sheet: Sheet4
	Pseudo_ID_1	Pseudo_ID_2	Pseudo_ID_3	Pseudo_ID_4	Pseudo_ID_5	Pseudo_ID_6	Pseudo_ID_7	Pseudo_ID_8	Pseudo_ID_9	Pseudo_ID_10	Pseudo_ID_11	Pseudo_ID_12	Pseudo_ID_13	Pseudo_ID_14	Pseudo_ID_15	Pseudo_ID_16	Pseudo_ID_17	Pseudo_ID_18	Pseudo_ID_19	Pseudo_ID_20	Pseudo_ID_21	Pseudo_ID_22	Pseudo_ID_23	Pseudo_ID_24	Pseudo_ID_25	Pseudo_ID_26	Pseudo_ID_27	Pseudo_ID_28	Pseudo_ID_29	Pseudo_ID_30	Pseudo_ID_31	Pseudo_ID_32	Pseudo_ID_33	Pseudo_ID_34	Pseudo_ID_35	Pseudo_ID_36	Pseudo_ID_37	Pseudo_ID_38	Pseudo_ID_39	Pseudo_ID_40	Pseudo_ID_41	Pseudo_ID_42	Pseudo_ID_43	Pseudo_ID_44	Pseudo_ID_45	Pseudo_ID_46	Pseudo_ID_47	Pseudo_ID_48	Pseudo_ID_49
Prevotella_OTU_842	5	0	0	104	1909	0	0	591	0	2	0	0	7	2	0	0	0	4	0	3	553	0	0	1	415	169	124	0	7417	8	1	1	0	7	1	2	2	0	1	0	267	82	8	1	13	27	2	0	0
Clostridium_OTU_345	1	0	0	0	0	0	114	0	0	283	0	389	0	0	0	0	0	0	0	0	7	0	0	49	0	521	1564	1	0	14	0	0	0	14	0	0	1	607	4	0	0	0	0	0	24	13	0	0	0
Corynebacterium_OTU_135	92	0	0	0	0	0	0	2	2	0	0	0	0	78	0	0	0	0	0	0	204	0	0	0	980	0	0	0	0	48	0	0	0	0	0	0	10	0	0	0	115	0	0	0	0	0	0	12	9
Peptoniphilus_OTU_60	2	0	0	21	0	0	0	474	0	0	0	0	0	1	0	0	1	0	0	0	103	0	0	0	1225	0	0	0	49	13	0	0	0	0	0	0	0	1	0	0	584	78	0	0	1	3	0	0	0
Prevotella_OTU_447	1	0	0	28	0	0	0	0	0	0	4	0	0	1	0	0	0	0	90	0	253	0	0	0	1243	3	0	0	5	6	0	0	0	3	0	0	0	0	0	0	28	130	0	0	900	36	0	0	0
Prevotella_OTU_411	17	1	0	243	5792	0	9	856	0	8	2	0	5	15	6	0	1	54	0	2	1570	0	0	0	866	2793	99	1	21513	179	1	20	1	5	6	0	3	1	5	0	374	1205	4	0	302	22	74	5	0
Dialister_OTU_93	0	1	1	172	0	0	184	581	0	184	0	42	0	1	0	0	0	0	0	0	343	0	0	226	0	165	1095	1	4523	1	0	1	0	101	0	0	0	68	9	0	12	173	0	0	374	47	0	0	0
Dialister_OTU_4	0	0	0	266	1448	0	1	0	0	0	0	0	4	16	4	1	0	0	1	1	41	0	0	0	295	0	0	1	2	22	1	0	0	2	0	0	1	0	0	0	192	85	2	1	4	0	0	0	0
Ureaplasma_OTU_7	1	7	0	143	700	0	86	0	1	11	23	3	261	0	63	0	0	0	0	0	357	0	218	84	104	15	60	0	253	483	0	0	102	11	0	0	345	0	13	0	1956	698	182	1	126	186	14	1892	1187
Dialister_OTU_72	0	0	0	70	0	0	13	332	0	10	0	21	0	0	0	0	0	0	0	0	284	0	0	5	66	20	571	0	110	8	0	0	0	11	0	0	0	5	4	0	0	87	1	0	412	1	58	0	1
Corynebacterium_OTU_424	0	0	1	0	1	0	0	642	0	4	119	0	0	10	2	0	0	0	32	1	587	0	0	0	358	0	1	62	0	2	0	0	0	0	0	0	0	1	0	1580	0	1	1	0	0	0	22	2	0
Coriobacteriaceae_OTU_206	0	0	1	11	1	0	291	0	0	811	0	334	0	0	0	0	0	0	0	0	8	0	0	241	0	254	2992	0	3	3	0	0	0	235	0	0	0	56	12	1	0	0	0	0	50	0	0	0	0
Parvimonas_OTU_3	0	0	0	10	0	0	111	349	0	70	0	60	0	0	0	0	0	0	0	0	1	0	0	288	0	134	1	0	1	3	0	0	0	90	0	0	0	79	4	0	0	0	0	1	90	0	0	0	0
Prevotella_OTU_515	0	0	0	55	0	0	282	0	0	194	0	8	0	0	0	0	0	0	0	0	0	0	1	1058	0	808	1	0	0	0	0	0	0	100	1	56	1	237	19	0	0	0	0	0	2	0	0	0	0
TM7_H1	0	0	0	2405	15	0	279	0	0	0	0	0	0	0	0	0	0	0	0	0	0	0	0	76	0	2469	2	0	0	30	0	0	1	1	1	1	0	0	0	0	0	48	1	0	1	0	1	0	0
Anaerococcus_OTU_489	8	0	0	0	153	0	0	0	0	0	1	0	0	0	0	0	0	0	0	0	17	0	0	0	38	0	0	0	354	0	0	0	0	0	0	0	23	0	0	0	30	0	0	0	0	42	0	0	0
Dialister_OTU_87	0	0	0	4	3133	0	0	47	0	0	4	0	0	3	0	1	0	0	0	0	80	0	0	0	235	0	0	3	1	3	0	1	0	1	0	0	0	0	0	0	287	14	0	0	30	4	0	0	0
Dialister_OTU_77	0	1	0	29	0	0	72	0	0	119	9	9	0	0	0	0	0	0	0	0	0	0	0	48	0	119	192	0	1193	0	0	0	0	85	0	0	0	324	0	0	4	0	0	0	3	0	0	0	0
Propionibacteriaceae_OTU_100	0	0	0	1	9	0	0	277	0	0	0	0	0	0	0	0	0	0	0	0	164	0	0	0	337	0	0	0	0	4	0	0	0	0	0	0	0	0	0	0	10	44	0	0	10	0	0	0	0
Anaerococcus_OTU_80	0	0	0	0	222	0	0	0	0	0	0	0	3	1	0	0	0	0	0	0	2	0	0	0	0	0	0	0	2	7	0	0	0	0	0	0	8	0	0	0	36	0	0	0	1	15	0	1	0
Prevotella_OTU_806	0	0	0	0	0	0	1862	0	0	1363	0	1008	3	0	0	0	1	0	0	1	0	0	0	3700	0	3	6417	0	0	0	1	0	0	1691	1	1	0	1274	0	0	1	1	0	0	0	0	0	0	0
Aerococcus_OTU_8	39	0	0	1817	60	0	312	0	0	209	0	34	0	0	0	0	2	0	0	1	26	0	0	901	1	556	124	0	105	128	71	5	3	155	5	102	0	28	8	0	1	344	0	9	63	58	462	0	13
Gemella_OTU_18	0	0	0	166	0	0	29	0	0	19	5	0	0	0	0	0	0	0	0	0	0	0	0	130	0	82	84	0	0	0	0	0	0	1	0	0	0	0	0	0	0	119	0	0	44	0	29	0	0
Clostridium_OTU_109	1	0	0	0	0	0	1	0	0	12	0	0	0	0	0	0	0	0	0	1	0	0	0	1	0	0	362	0	0	3	0	0	0	0	0	0	0	0	0	0	0	0	0	0	11	0	0	0	0
Porphyromonas_OTU_126	7	0	0	35	0	0	2	66	0	0	2	0	2	1	0	0	0	0	0	2	30	0	0	0	457	0	0	0	21	2	0	0	0	1	0	0	1	0	0	0	253	12	0	0	3	0	0	0	0
Tissierellaceae_1_68_OTU_12	5	0	0	20	124	0	1	117	0	1	0	0	0	1	1	0	1	12	0	0	297	0	0	0	217	0	0	0	2	14	0	0	0	0	0	0	2	0	0	0	79	9	0	0	1	1	0	0	0
Prevotella_OTU_412	0	0	0	7	326	0	3	80	0	1	0	0	0	1	0	0	0	0	0	0	80	0	0	0	20	52	15	0	908	7	0	3	0	1	0	0	1	0	0	0	26	6	0	0	27	2	6	0	0
Prevotella_OTU_608	6	0	0	571	0	0	3	113	1	1	0	0	0	13	0	0	4	0	98	0	105	0	0	0	136	0	0	0	1095	0	1	0	1	5	0	0	0	0	0	0	611	203	0	3	175	0	21	2	0
Brevibacterium_OTU_32	0	0	0	0	0	0	0	108	1	0	0	0	0	0	0	0	0	11	0	0	49	0	0	0	158	0	0	0	1	3	0	0	0	0	0	0	0	0	0	0	49	0	0	1	0	0	0	0	0
Peptoniphilus_OTU_66	1	0	0	2	299	0	0	23	0	0	0	0	0	8	0	0	0	7	0	0	133	0	0	0	16	0	0	0	51	0	0	0	0	0	0	0	1	0	0	0	133	13	0	0	0	30	0	0	0
Prevotella_OTU_847	0	0	1	3	0	0	0	18	0	2	0	0	8	7	21	0	5	1	0	3	6	0	0	0	1438	0	0	1	3	25	0	1	0	10	0	0	0	0	0	1	0	79	0	4	1	5	0	1	1
Prevotella_OTU_1343	0	0	0	0	0	0	75	0	0	1	0	2	0	1	0	0	0	0	0	0	1	0	0	0	7	0	929	0	0	0	0	0	0	0	0	0	0	0	0	0	0	2	0	0	3	0	0	0	0
Prevotella_OTU_606	5	0	0	208	0	0	0	31	0	0	1	0	0	3	0	2	0	0	11	0	56	0	0	0	0	0	0	0	350	0	0	0	0	2	0	0	0	0	0	0	0	53	8	0	56	2	0	0	0
Mobiluncus_OTU_1	0	0	0	0	3	0	0	0	0	8	0	1	2	0	0	0	0	0	0	0	80	0	0	0	5	0	27	0	0	28	0	0	0	0	0	0	0	0	0	0	11	3	0	1	250	18	0	0	0
Corynebacterium_amycolatum	7	4	0	20	4	0	0	0	0	18	5	0	0	0	18	1	0	39	0	3	245	0	0	0	413	0	0	5	1	9	0	67	7	1	1	0	1	0	0	1	26	0	0	0	2	0	24	4	0
Corynebacterium_appendicis	17	0	0	0	0	0	0	0	0	2	7	0	0	7	1	0	0	5	0	2	0	0	0	0	5	0	0	0	0	1	0	0	0	0	0	0	0	0	0	0	1	0	0	0	0	0	39	2	0
Corynebacterium_tuberculostearicum	385	2	0	152	0	0	0	0	0	10	9	0	4	11	7	3	20	0	1	14	225	0	16	0	9	0	1	24	17	283	4	12	2	2	28	0	24	124	0	6163	38	0	0	0	28	0	84	64	0
Lachnospiraceae_G-7_bacterium_HMT_086	2	0	0	7	283	0	0	224	0	1	0	0	0	0	0	1	0	0	0	0	21	0	0	0	0	1	5	0	0	2	0	0	0	1	0	0	3	0	0	0	1	24	0	0	2	13	0	0	0
Peptoniphilus_harei	4	0	0	1	2	0	0	31	0	0	0	0	2	7	0	0	1	0	0	0	190	0	0	0	33	0	0	0	6	3	0	0	0	0	0	0	73	0	0	0	863	0	0	1	1	1	0	0	0
Staphylococcus_hominis	186	1	0	5	0	0	0	0	0	10	0	0	11	9	0	0	52	0	0	22	0	0	0	0	0	0	0	0	53	4	0	0	0	0	13	0	126	0	0	0	11	0	0	0	0	11	0	113	0
Corynebacterium_tuscaniense	0	0	0	0	0	0	0	474	0	14	0	0	0	25	0	0	0	4	0	2	489	0	0	0	984	0	2	1	0	0	0	0	0	2	0	0	0	0	0	0	1	0	0	0	0	0	0	0	0
Prevotella_bivia	18	1	0	11137	6795	0	3	2679	5	6	0	2	0	1	1	10	1	510	0	3	1	0	0	1	2	0	3	15	73	0	0	0	0	15	36	1	76	0	6	0	423	2818	1	3	100	186	84	13	31
Prevotella_buccalis	2	1	0	19	199	0	12	0	1	384	0	11	6	1	2	0	2	9	0	1	64	0	0	179	443	0	229	3	3	4	0	11	0	17	0	0	26	2	1	0	59	27	7	0	72	16	0	4	0
Escherichia_coli	0	6	1	0	3	3	1	1	3	0	0	14	0	1	1	0	15	6	6	3	0	0	390	2	1	9	0	6	39	0	0	61	3	1	8	2	9	292	0	0	1	0	68	0	9	0	3	0	5
Lactobacillus_gasseri	3	3	0	42	0	0	12	2	10	0	0	0	0	21	0	2313	0	621	4	0	13261	0	503	0	1152	2	0	137	1	12	42	16	0	0	0	1	282	0	0	0	60	0	0	0	6	0	0	1047	0
Mycoplasma_hominis	0	0	0	60	0	2	215	0	0	41	0	0	0	0	0	0	0	0	0	0	0	0	0	33487	0	282	0	1	0	0	0	0	0	29	0	1	0	0	0	1	0	1470	0	2	0	0	0	0	0
Streptococcus_mitis	1239	2	3	2	1	1448	2	3	1	1	2	0	11	3	0	10	5	0	0	2	0	1	4	1	1	1	0	5	13	4	4	24	6	0	4	3	4	2	0	7	3	0	26	0	1	6	91	30	0
Anaerococcus_tetradius	0	0	0	12	0	0	7	512	0	0	0	0	0	0	0	0	0	0	71	0	3	0	0	8	1	5	40	0	0	5	0	0	0	0	0	0	0	0	0	0	0	9	0	0	1	13	0	0	0
Atopobium_vaginae	0	0	1	5525	12	0	770	0	1	2389	0	4061	2	1	0	2	0	0	0	6	16	0	0	2356	185	16346	17067	0	2	15	0	1	1	187	2	1	0	1524	39	2	35	5	1	57	25	7	61	0	0
Lactobacillus_crispatus	31	169756	351	8	30199	0	0	6	54574	10	0	5	87601	6	91219	11	134117	58435	7	0	40	5869	4	8	2	5	17	6	1	410	1	31900	58398	4	0	45	69294	13	1	739	376	0	46992	2	16	1	4091	111062	39
Lactobacillus_johnsonii	0	0	0	1	0	0	0	0	0	0	0	0	0	0	0	20	0	0	0	0	86	0	3	0	20	0	0	3	0	0	0	0	0	0	0	0	4	0	0	0	2	0	0	9	1	0	0	6	0
Gardnerella_vaginalis	20	0	1	5403	16	16	1296	576	20	10185	1	9964	28	1	7	7538	4	1	88	92	25	1	6	9382	482	19252	24322	1	3628	752	571	8	2	2933	18	146	215	7162	753	578	1954	992	12	231	362	41	1365	1	1438
Mobiluncus_mulieris	0	1	0	1	24	0	0	0	0	0	0	0	1	0	0	0	0	0	0	0	7	0	0	9	99	0	0	0	0	14	0	0	0	1	0	0	0	0	0	0	0	3	0	0	316	8	0	0	0
Sneathia_sanguinegens	1	0	0	3	0	0	147	0	0	74	0	157	0	4	0	0	0	0	0	0	1	0	0	21	0	303	2	0	0	0	0	0	0	99	1	0	0	0	12	0	9	2	0	0	14	0	0	1	0
Lactobacillus_jensenii	0	1202	5056	1	2248	16	1	0	0	1	0	0	0	12557	0	3	126	236	0	0	0	0	49150	0	221	0	0	0	8	664	1	2	3	0	8	1	177	0	0	0	0	485	1144	0	0	17530	0	166	0
Peptoniphilus_indolicus	31	0	0	71	880	0	30	366	0	30	2	2	2	5	0	1	2	0	9	6	289	0	0	0	686	31	64	0	173	3	1	0	0	2	0	0	1	1	0	0	284	70	0	0	14	21	0	0	0
Megasphaera_sp._HMT_841	0	1	0	2	1	0	2297	1	0	2451	0	944	433	1	1	0	0	1	0	2	49	0	0	2230	0	2123	3783	0	0	20	0	0	1	892	4	0	0	1232	494	1	4	1	0	33398	19	2	0	0	0
Dialister_micraerophilus	7	0	0	2419	0	0	526	325	0	99	0	19	1	0	0	3	1	0	0	0	286	0	0	788	2	336	178	0	358	24	0	0	0	115	0	0	0	0	3	1	1221	500	0	2	134	64	0	0	0
Sneathia_amnii	3	0	0	1	0	0	201	1670	0	108	0	89	0	0	0	0	1	1	0	0	0	1	0	529	0	790	2764	0	0	50	0	0	0	52	1	0	0	285	0	0	0	16785	1	0	346	1	841	0	0
Anaerococcus_lactolyticus	2	0	0	3	24	0	0	280	0	1	0	0	0	1	0	0	0	0	0	0	38	0	0	0	0	0	0	0	5	7	0	0	0	0	0	0	0	1	0	0	50	46	0	0	2	2	0	0	0
BVAB1	24	15	3	20	0	34	37757	0	4	65519	2	1	3	8	23	0	1	9	0	1	0	0	0	188	8	144	8	0	1	1	6	0	6	88701	4	45	6	0	10	1	7	5	2	2	22	2	3	2	2
Peptoniphilaceae_G-3_bacterium_HMT_929	0	6	1	60	0	0	0	241	0	0	0	0	6	25	7	0	1	3	0	2	162	0	0	0	1711	0	0	0	3	40	0	12	0	0	1	0	0	0	0	0	390	673	0	4	420	1	1	0	0
Campylobacter_ureolyticus	7	0	0	24	1	0	1	315	0	0	0	0	1	43	0	0	0	11	0	0	117	0	0	0	334	0	0	0	18	0	1	0	0	3	0	0	10	0	0	0	924	42	0	0	32	5	0	2	0
Clostridium_perfringens	0	2	0	0	0	0	0	0	0	0	0	1	0	0	0	0	0	1014	0	0	0	0	0	0	0	0	0	0	0	0	0	0	0	0	3	0	166	0	0	0	0	0	0	0	0	0	0	0	0
Corynebacterium_aurimucosum	270	8	0	0	3	0	0	0	1	47	6	0	5	0	2	2	6	3	0	27	188	0	1	0	94	0	0	3	0	44	1	0	0	2	0	0	0	0	0	469	470	0	0	3	0	0	212	0	0
Corynebacterium_coyleae	65	0	23	0	0	0	0	135	0	13	16	0	0	11	0	0	0	3	0	4	60	0	0	0	1062	0	0	1	1	10	0	0	0	0	0	0	0	16	0	1	454	0	0	0	0	0	0	0	0
Corynebacterium_kroppenstedtii	0	0	0	0	1484	0	0	0	0	4	0	0	0	72	0	0	0	0	0	0	0	0	0	0	0	0	0	12	0	0	0	0	0	0	5	0	12	0	0	0	0	0	0	0	0	0	0	0	0
Finegoldia_magna	65	0	1	206	2156	0	1	922	1	3	3	0	14	57	3	2	8	99	0	4	851	0	0	0	100	0	104	9	491	30	0	6	0	9	18	0	174	2	1	1	691	46	0	7	23	101	0	23	19
Fusobacterium_nucleatum_subsp._animalis	0	0	0	0	1	14	0	207	0	7	0	0	0	2	0	2	0	1	0	0	0	0	0	0	0	0	0	0	1	0	0	2	0	2	0	3	3	0	0	0	1	10	0	0	2	5	13	1	0
Lactobacillus_coleohominis	0	0	0	141	0	0	0	0	0	0	1	0	0	0	0	0	144	0	0	0	0	0	323	0	0	0	0	201	0	300	204	2	0	0	0	37	203	0	3	0	92	8	206	58	95	343	0	7	0
Lactobacillus_iners	3085	47667	40349	57503	17413	4	8312	41106	15330	15657	13563	2310	22302	44826	2611	52045	3823	9678	68132	26205	39491	222	18588	7281	213	29856	523	103284	40375	84700	89761	1300	4790	617	65231	11768	11120	5373	7055	9549	87856	13218	13699	155180	42963	38393	5676	10235	69390
Lactobacillus_vaginalis	0	590	0	0	206	0	0	0	0	0	0	0	105	217	0	0	0	141	0	0	97	0	0	0	2	0	0	0	255	0	0	21	216	0	0	1	236	0	0	0	0	0	0	17	1	0	0	196	6
Lawsonella_clevelandensis	1	0	0	36	2278	0	0	0	0	2	0	0	1	0	0	0	0	188	1	0	81	0	0	0	28	0	0	16	0	0	0	0	0	0	0	0	2	0	0	0	9	9	0	2	114	3	0	1	0
Peptoniphilus_lacrimalis	0	0	0	5	94	0	0	0	0	1	1	0	1	5	1	0	0	0	0	0	27	0	0	0	662	0	2	0	41	38	0	0	0	2	0	0	0	0	0	0	84	36	0	2	104	6	0	0	0
Staphylococcus_epidermidis	1376	0	0	79	3	0	0	0	2	3	0	0	7	22	0	2	19	0	1	13	0	1	2	0	0	0	0	4	41	79	2	2	3	6	141	1	57	0	0	948	8	1	130	0	3	1	290	143	0
Staphylococcus_haemolyticus	41	0	0	9	0	0	1	0	0	3	0	0	0	1	6	0	3	0	0	6	2	1	0	0	0	0	1	0	0	68	0	0	1	1	32	0	0	0	0	0	0	0	0	0	0	0	0	25	0
Streptococcus_anginosus	378	0	0	114	81	0	0	0	0	0	0	0	2	0	0	0	0	0	0	0	14	0	1	0	0	1	2	1	0	2	0	0	0	1	0	0	0	0	0	0	14	5	0	1	5	2	190	2	0
Streptococcus_infantis	14133	0	5	0	2	5787	2	10	5	10	2	0	29	0	6	11	10	19	1	1	8	0	2	2	0	0	2	7	29	5	4	6	4	4	16	14	5	3	0	28	3	1	119	4	8	14	458	90	4
Streptococcus_salivarius	2290	0	1	0	0	275	0	1	0	0	0	0	3	0	0	2	1	1	1	0	5	0	0	1	1	0	0	2	2	0	0	0	2	2	0	1	1	0	0	3	1	1	70	0	0	13	81	9	0
Veillonella_dispar	126	0	0	0	139	551	1	2	1	0	1	0	1	0	2	5	0	420	1	0	0	0	0	0	0	1	1	1	21	0	2	0	0	0	0	0	1154	0	0	2	4	0	1	0	0	16	4	4	0
[truncated: 113 more columns]

## Sheet: Sheet5
	Pseudo_ID_1	Pseudo_ID_2	Pseudo_ID_3	Pseudo_ID_4	Pseudo_ID_5	Pseudo_ID_6	Pseudo_ID_7	Pseudo_ID_8	Pseudo_ID_9	Pseudo_ID_10	Pseudo_ID_11	Pseudo_ID_12	Pseudo_ID_13	Pseudo_ID_14	Pseudo_ID_15	Pseudo_ID_16	Pseudo_ID_17	Pseudo_ID_18	Pseudo_ID_19	Pseudo_ID_20	Pseudo_ID_21	Pseudo_ID_22	Pseudo_ID_23	Pseudo_ID_24	Pseudo_ID_25	Pseudo_ID_26	Pseudo_ID_27	Pseudo_ID_28	Pseudo_ID_29	Pseudo_ID_30	Pseudo_ID_31	Pseudo_ID_32	Pseudo_ID_33	Pseudo_ID_34	Pseudo_ID_35	Pseudo_ID_36	Pseudo_ID_37	Pseudo_ID_38	Pseudo_ID_39	Pseudo_ID_40	Pseudo_ID_41	Pseudo_ID_42	Pseudo_ID_43	Pseudo_ID_44	Pseudo_ID_45	Pseudo_ID_46	Pseudo_ID_47	Pseudo_ID_48	Pseudo_ID_49
Mogibacteriaceae_OTU_330	1	220	0	0	1220	0	42	0	2	0	0	78	8	7	0	0	0	0	40	10	0	0	0	4	10	0	60	227	0	19	2	30	0	74	0	0	0	10	45	0	0	1	0	0	0	0	42	0	0
Anaerococcus_OTU_343	9	0	0	0	1	0	2	0	1	53	0	26	0	0	0	0	1	31	157	23	24	0	0	1	38	0	0	0	0	9	0	0	0	2	0	0	0	15	0	0	6	53	0	14	1	0	0	0	0
Porphyromonas_OTU_79	0	0	0	1	1734	0	1	0	0	0	1	0	8	0	0	0	0	341	1	0	0	0	0	0	1	0	0	2	268	558	0	0	0	1	0	0	0	0	0	0	1	0	0	0	1	0	0	0	0
Porphyromonas_OTU_33	0	66	0	36	2577	0	4	0	5	145	1432	0	20	1	0	1	1	621	192	11	453	0	7	5	484	0	0	0	30993	10	1	1	0	370	0	0	17	15	74	0	5	10	1	1	0	0	34	0	1
Ruminococcaceae_OTU_3299	0	1	0	1	0	0	85	0	27	732	1	41	0	0	0	0	0	166	209	1	8	0	0	46	84	0	0	0	0	0	9	0	0	361	0	0	0	0	675	0	0	5	0	0	0	0	0	0	0
Anaerococcus_OTU_323	0	0	0	0	17	0	0	0	0	0	0	0	0	0	0	0	0	17	6	0	0	0	0	0	124	0	0	0	0	204	1	81	0	0	0	0	0	0	0	0	3	42	0	4	0	0	0	0	0
Dialister_OTU_79	10	8	0	39	269	0	0	0	159	5	341	36	54	149	27	75	20	35	153	0	3020	0	17	4	13	6	1	50	72	0	0	19	0	279	0	49	47	46	73	10	1509	13	0	0	4	0	218	460	0
Tissierellaceae_WAL_1855D_OTU_27	0	0	0	0	0	0	1	0	0	0	0	0	0	0	0	0	0	1	1942	0	0	0	0	0	255	37	0	0	0	0	1	0	0	1018	0	0	0	1	3881	0	0	0	0	0	1	0	0	0	0
Prevotella_OTU_365	0	0	0	3	0	0	7	0	4	62	0	10	464	3	0	0	0	7	463	0	0	0	0	4	16	11	61	0	0	0	7	0	0	136	0	0	0	19	312	0	0	14	0	0	2	0	5	0	0
Corynebacterium_OTU_725	1	124	0	0	255	1	0	0	0	0	0	0	0	0	0	0	0	0	0	0	6	0	551	0	0	0	0	0	0	1	1	3	0	0	0	0	33	0	0	0	0	0	0	0	0	0	0	0	0
Tissierellaceae_WAL_1855D_OTU_36	0	0	0	4	18	0	0	0	1	9	0	4	4	0	0	1	0	3	1	0	0	0	0	0	4	0	0	0	0	312	0	0	0	0	0	0	0	1	4	0	0	0	0	0	0	0	7	0	0
Corynebacterium_OTU_620	0	0	0	0	0	0	0	0	0	0	0	0	0	0	0	0	0	93	0	8	0	0	3	0	0	0	0	0	0	28	0	0	0	0	0	0	0	0	0	0	2	2	0	0	0	0	0	0	0
Porphyromonas_OTU_28	0	0	0	2	3	0	2	0	0	0	0	2	1	0	0	0	0	1	23	0	8	0	78	1	0	0	0	0	0	50	0	0	0	3	0	0	0	0	0	0	0	0	0	0	0	0	0	0	0
Anaerococcus_OTU_503	0	0	1	20	0	1	4	0	1	90	0	176	0	0	0	0	0	95	80	0	62	0	0	1	7	0	0	0	3043	0	0	0	0	8	0	0	54	0	13	0	0	6	0	94	0	0	0	0	0
Anaerococcus_OTU_42	12	18	295	40	1085	0	2	0	3	79	0	0	0	0	0	46	0	3	17	45	11	0	51	0	88	0	1	0	0	14	29	13	0	53	0	0	1	8	0	0	7	42	113	5	1	0	35	6	0
Anaerococcus_OTU_478	0	0	0	0	0	0	1	0	2	0	0	0	0	0	0	0	0	86	35	0	30	0	0	0	0	0	0	0	410	0	0	0	0	0	0	0	0	0	0	0	0	0	0	0	0	0	0	0	0
Peptoniphilus_OTU_7	0	0	0	0	0	0	0	0	0	0	0	67	69	0	0	0	0	0	0	0	1	0	0	0	0	0	0	0	0	29	0	0	0	0	0	0	0	0	0	0	0	17	0	0	0	0	0	0	0
Prevotella_OTU_842	11	615	0	131	290	75	727	1	25	174	0	497	948	21	3	60	0	55	134	1414	105	1	128	21	120	121	2093	708	3	5257	2	84	3	2283	0	2	0	470	35	5	74	218	199	33	5	75	517	3365	3
Dialister_OTU_16	0	0	0	0	0	0	0	0	0	326	0	0	2	0	0	61	0	52	0	1	92	0	0	0	97	0	0	0	0	89	0	11	0	0	0	0	0	0	0	0	1	4	0	0	0	0	9	0	0
Sutterella_OTU_99	0	0	0	0	0	0	0	0	8	0	0	0	1	0	0	0	0	0	0	0	0	0	1	0	34	0	30	0	0	0	0	0	0	0	0	102	0	0	0	0	0	0	0	0	0	0	0	0	0
Clostridium_OTU_345	0	0	0	1	0	983	733	0	0	0	0	0	0	0	0	0	0	0	0	6	7	0	0	3	0	379	298	0	0	360	0	0	0	0	0	0	0	38	2	0	0	0	0	0	17	0	0	0	95
Varibaculum_OTU_14	0	208	2477	0	0	0	0	0	22	0	0	1	2	0	0	0	0	54	0	0	1	0	1	3	1	0	0	0	121	0	0	0	0	4	0	1	0	4	24	0	0	0	0	0	0	0	0	1	0
Gallicola_OTU_16	0	0	0	0	606	0	0	0	17	0	0	22	0	0	0	0	0	1	0	0	174	0	0	18	158	0	0	0	0	0	0	0	0	0	0	0	26	0	0	0	0	0	0	0	0	0	0	0	0
Porphyromonas_OTU_49	4	589	0	343	0	0	399	0	15	5858	1	289	1055	136	1	262	15	48	190	320	32	0	0	15	605	0	182	311	0	3995	13	16	0	477	0	0	0	924	185	0	0	29	0	0	62	0	198	0	0
Prevotella_OTU_1082	0	0	0	0	0	0	4	0	0	0	0	0	0	0	0	0	0	14	0	0	0	0	0	42	353	0	0	0	0	0	0	32	0	0	2	1	0	0	0	31	0	0	0	0	0	0	0	0	0
Tissierellaceae_WAL_1855D_OTU_19	0	0	0	1018	41	0	2	0	12	19	0	0	6	0	0	1	0	501	1738	0	138	0	0	80	110	5	0	0	0	8	14	0	0	3	0	0	4	2	1825	0	45	5	0	0	0	0	11	0	0
Corynebacterium_OTU_135	43	1324	0	0	12	30	2	71	0	0	1	0	163	170	0	0	0	43	28	0	20	0	1545	7	12	132	1	0	0	163	4	77	0	0	0	0	5169	2	23	0	9	18	0	0	0	0	72	0	0
Varibaculum_OTU_34	0	0	39	0	0	0	0	0	0	458	0	3	0	0	0	0	0	15	0	0	0	0	6	1	0	0	0	0	160	0	0	5	0	0	0	0	0	1	2	18	0	0	0	0	0	0	4	0	0
Porphyromonas_OTU_99	0	0	0	0	0	0	0	0	0	0	0	0	0	0	0	0	0	14	0	0	0	0	0	0	0	0	0	0	70	0	0	0	0	0	0	0	0	0	0	0	0	0	0	0	0	0	0	0	0
Tissierellaceae_OTU_50	0	0	0	19	0	0	2	0	0	253	0	0	0	0	0	0	0	0	3	0	0	0	0	0	1	0	25	0	0	70	0	51	0	0	0	0	0	0	0	0	0	0	0	0	9	0	195	0	0
Corynebacterium_OTU_767	0	5	0	0	0	0	0	0	0	0	0	30	5	0	1	686	0	0	0	130	0	0	510	0	1	0	1	0	0	1	0	8	0	0	0	1	23	0	356	0	0	0	2	0	0	0	176	10	0
Tissierellaceae_1_68_OTU_6	0	8	0	218	4252	0	18	1	0	134	1	52	5	522	99	53	0	13	0	1222	16	0	0	10	172	0	158	0	1	1306	0	74	0	713	0	0	0	97	2	0	2	83	0	0	0	0	2	0	0
Peptoniphilus_OTU_60	10	0	2	237	692	1	12	0	51	68	0	109	157	1709	0	0	0	0	86	292	22	1	0	12	664	1	160	0	0	3182	1	200	0	25	0	0	0	0	0	0	85	204	682	10	7	0	1429	0	0
Anaerococcus_OTU_207	0	65	0	0	61	0	0	0	0	0	0	0	0	0	0	0	0	73	0	0	5	0	0	0	0	0	0	0	326	0	0	0	0	0	0	0	84	0	0	0	0	0	0	0	0	0	0	0	0
Varibaculum_OTU_15	0	0	0	0	0	0	0	0	0	5	0	0	156	0	0	0	0	38	0	21	0	0	0	1	0	0	0	0	0	0	5	34	0	11	0	0	0	25	42	0	1	0	0	10	0	0	0	0	0
Clostridiales_OTU_4841	0	0	0	1	0	0	6	0	0	0	0	0	8	0	0	1	0	2	1	0	1	0	0	1	4	0	1	0	0	4	1	0	0	94	0	0	0	224	11	0	0	0	0	0	0	0	0	1	0
Anaerococcus_OTU_128	2	0	0	0	0	0	0	0	0	0	0	1	5	0	0	0	0	5	14	1	26	0	0	1	211	0	0	0	1	14	0	20	0	0	0	0	0	0	0	0	9	12	0	24	3	0	813	151	0
Peptoniphilus_OTU_39	0	0	0	0	0	0	2	0	0	0	0	0	1	0	0	0	0	144	1	0	9	0	7	2	7	0	0	0	0	1	0	0	0	0	0	0	0	2	0	2	1	1	0	0	0	0	17	0	0
Anaerococcus_OTU_418	9	0	605	0	16	0	0	0	0	0	0	5	1	0	0	0	2	2	29	0	20	0	0	0	0	3	0	0	84	3	0	11	0	0	1	0	921	0	0	0	0	0	0	15	0	0	140	58	0
Campylobacter_OTU_29	2	124	0	221	0	0	12	0	24	76	0	4	1626	1380	0	75	102	2147	1281	47	6	0	48	8	2	1	83	32	4643	4	2	18	0	330	0	2	0	120	82	5	0	1	1	3	15	416	64	37	0
Prevotella_OTU_447	0	5016	0	69	0	2	0	0	6	372	2	1	39	152	5	25	0	0	4	769	25	1	0	7	150	46	1716	0	2	3040	1	32	3	0	0	25	1	0	1754	0	12	28	0	0	347	0	13	36	0
Anaerococcus_OTU_472	0	2	0	0	0	0	0	0	54	1	0	0	2	73	1	3	0	0	2	0	3	0	0	0	0	0	0	0	2	0	0	11	0	0	0	0	0	3	18	0	0	0	0	1	1	0	29	3	0
Tissierellaceae_1_68_OTU_17	4	0	1	0	642	0	0	0	3	1	0	4	0	0	0	0	0	1355	80	0	1576	0	0	1	6691	0	0	0	1	0	0	0	0	1	0	0	0	21	0	0	34	65	0	12	0	0	0	0	0
Anaerococcus_OTU_471	0	56	0	3	0	1	1	0	0	2	0	0	3	0	0	60	0	0	4	3	18	0	0	0	0	1	0	0	3	2	0	0	0	0	0	0	0	0	30	1	0	0	0	6	6	0	345	6	0
Prevotella_OTU_411	11	222	0	887	1600	110	1655	1	163	5014	0	484	5048	712	0	61	4	412	2670	4831	329	11	2033	112	267	923	1150	2165	10	91411	6	756	38	1398	1	39	0	804	473	80	93	468	2785	556	118	545	5757	3430	218
Anaerococcus_OTU_325	1	0	0	0	0	1	14	0	0	0	0	0	0	0	0	0	0	0	3	82	3	1	0	0	0	0	0	0	0	0	0	0	0	11	0	0	0	0	0	0	0	4	0	0	0	0	1	1	105
Porphyromonas_OTU_25	0	11	0	141	104	0	2	0	15	94	532	0	54	0	0	0	1	4	80	8	82	0	4	0	9	0	0	178	623	300	3	65	0	41	0	0	0	0	0	0	7	0	0	0	0	0	23	0	0
Dorea_OTU_177	1	58	0	1	0	0	2	0	13	0	0	0	0	71	0	26	0	0	4	0	9	0	20	12	0	21	8	0	8	0	34	0	0	0	0	0	0	34	0	0	0	67	0	7	0	0	0	15	0
Peptoniphilus_OTU_101	0	120	0	0	494	0	0	0	132	2095	696	16	63	395	0	3	0	4	8	59	128	0	1	71	3	0	86	0	2305	181	0	23	0	721	0	0	48	2	0	3	0	0	0	0	0	0	168	0	0
Dialister_OTU_103	1	405	3	16	1	0	55	0	0	291	1	3	44	1	0	0	1	7	17	3	602	0	6	1	15	3	15	232	12	948	0	52	0	102	0	0	0	11	2	0	0	0	194	2	5	0	853	3	0
Bacteroides_OTU_223	1260	432	1	132	4	1	4	0	157	4	1890	0	0	19171	0	3601	0	30	477	0	1881	0	1539	2510	25	291	75	5	0	7	1304	1	0	32	1	570	0	3906	0	122	0	3948	1354	7990	0	91	8	0	0
Moryella_OTU_13	0	0	0	3	0	35	98	0	0	0	0	0	0	0	0	0	0	0	0	420	2	0	0	0	0	2	0	215	0	291	12	14	0	1	0	0	0	0	26	0	0	1	0	45	1	0	0	0	0
Anaerococcus_OTU_310	0	21	12	1	2	0	0	0	0	65	20	31	7	7	0	0	0	4	0	23	34	0	1	17	3	0	0	0	1	0	0	9	1	2	0	0	141	28	13	0	3	0	0	56	0	0	1	192	0
Peptoniphilus_OTU_57	0	0	1	23	2	0	2	0	2	0	0	1	0	0	0	2	0	1	2	1	5	0	0	0	63	2	1	0	12	0	0	5	0	0	0	0	1	0	0	0	3	41	74	2	6	0	0	33	0
Peptoniphilus_OTU_11	9	267	0	307	2187	2	32	0	626	2408	0	219	422	263	0	412	619	3257	625	156	430	1	28	209	1275	9	6	594	5498	967	7	380	2	1644	0	1	1	1194	328	11	12	175	6	46	9	3	1590	0	0
Tissierellaceae_WAL_1855D_OTU_17	0	3	0	1979	7492	0	35	0	11	1588	0	717	1522	0	0	164	0	190	2262	43	287	0	0	49	457	0	0	138	1	20	18	0	0	3	0	0	0	1026	1977	0	53	58	0	1	6	0	821	0	0
Anaerococcus_OTU_487	0	1	0	35	2	0	0	0	0	0	944	1	0	253	0	0	0	8	0	729	104	0	0	1	0	0	88	0	45	0	1	0	2	39	0	10	0	0	7	0	0	0	0	0	14	0	2	2	0
Gallicola_OTU_11	0	32	0	0	154	0	1	0	0	0	0	1	0	0	0	0	0	58	20	0	21	0	0	0	152	0	0	0	0	0	0	0	0	0	0	0	0	0	0	1	5	7	0	3	0	0	1	0	0
Anaerococcus_OTU_104	0	0	0	1	1	0	0	0	0	0	0	1	3	0	0	93	0	275	63	0	1	0	0	26	42	0	0	25	0	14	0	3	0	7	0	0	0	5	5	0	0	1	0	0	0	0	0	0	0
Dialister_OTU_93	0	1	0	7	0	883	61	0	14	0	0	0	0	12	3	0	0	0	0	86	36	1	0	4	33	85	523	35	3	984	0	17	0	2	0	0	0	0	1	0	1	8	0	1	184	65	0	0	0
Porphyromonas_OTU_15	2	0	0	11	0	0	6	0	0	0	0	0	0	0	0	0	0	25	23	0	41	0	0	0	47	0	0	0	0	0	0	0	0	0	0	0	0	0	0	0	3	3	0	0	0	0	0	0	0
Peptococcus_OTU_7	0	0	0	3	35	1	3	0	0	18	0	0	1	0	0	0	0	97	15	2	0	0	17	0	8	0	1	0	0	13	0	0	0	60	0	0	0	0	58	0	0	4	0	6	3	0	35	2	0
Mogibacteriaceae_OTU_228	0	0	0	17	0	0	157	0	0	840	0	90	0	0	0	0	0	0	0	0	0	0	0	5	153	0	165	0	0	1	6	25	0	0	0	0	0	227	229	0	0	0	0	0	0	0	0	0	0
Porphyromonas_OTU_7	6	62	0	84	1337	1	19	0	5	111	0	3	497	6	0	17	62	75	297	20	332	0	50	21	120	5	12	14	2	213	1	125	0	34	0	0	2	37	1	0	5	22	0	0	0	22	683	0	0
Sutterella_OTU_40	0	0	0	7	0	0	0	0	2	0	456	0	0	265	0	0	70	0	0	0	0	0	763	0	0	0	0	0	0	0	1	0	0	0	0	0	0	2	0	0	0	798	0	0	0	0	10	21	0
Dialister_OTU_4	13	135	6176	347	851	0	37	0	305	2331	211	125	2093	212	0	237	223	1610	630	765	531	4	1931	176	454	15	3808	195	6429	5855	47	199	1	642	0	0	7	697	980	8	25	178	694	413	11	7	1023	2970	0
Sutterella_OTU_136	1	0	0	1	0	0	0	0	0	0	0	0	0	621	0	44	541	0	0	0	7	0	587	1	4	0	6	0	0	0	200	1	0	0	0	0	0	1	0	0	0	407	0	0	0	0	2	0	151
Succiniclasticum_OTU_18	0	1	0	15	6	1	16	0	21	313	0	0	0	0	0	0	0	158	36	0	0	0	0	471	23	0	14	0	0	35	1	0	0	1112	0	0	0	556	0	0	0	140	0	0	0	0	0	0	0
Peptococcus_OTU_19	1	81	0	6	55	1	13	0	9	76	0	26	32	1	0	35	0	11	44	1	36	0	19	5	36	0	55	29	1	36	0	16	0	9	0	0	0	0	3	0	1	2	0	0	3	0	15	0	0
Blautia_OTU_71	3	2	0	0	0	0	0	0	5	0	37	0	0	164	0	47	3	0	1	0	4	0	0	143	0	7	1	0	20	0	0	0	0	0	0	0	0	32	0	0	0	22	0	3	0	0	0	0	0
Ureaplasma_OTU_7	0	0	0	45	0	23	0	0	0	0	0	0	0	0	0	0	0	1	0	0	1	0	2	0	4	0	8	1	0	1	0	0	123	0	0	0	0	0	2	0	292	2	10	0	293	0	13	164	0
Rikenellaceae_OTU_240	0	0	6	45	0	0	16	0	0	0	87	0	1137	0	0	484	11139	3	0	1	0	0	1	1250	6	492	5	18	1	2	0	0	0	0	2	0	0	485	5	2	0	1802	8	11	0	1	52	1	0
Lachnospira_OTU_51	33	0	0	0	0	0	3	0	0	1	0	1	285	3	0	0	1196	0	0	0	0	0	3	183	0	0	4	0	0	0	0	0	0	0	0	195	0	0	0	0	1	50	0	4	0	0	0	12	0
Prevotella_OTU_929	0	0	0	0	0	0	0	0	0	1	0	0	0	0	0	0	0	4	0	0	777	0	0	1211	18	0	0	0	0	5	0	0	1	0	2	0	0	0	1	0	0	0	0	0	0	0	0	0	0
Ruminococcus_OTU_93	5	37	0	0	0	0	1	0	27	0	0	0	0	0	0	59	0	0	14	3	11	0	0	0	0	32	2	0	17	0	0	0	0	0	0	0	0	0	0	0	0	40	0	9	0	0	0	68	0
Phascolarctobacterium_OTU_97	0	0	0	0	0	0	404	0	1	0	0	0	0	0	0	0	0	0	25	0	544	0	0	0	0	1	0	0	0	0	0	0	0	0	0	0	0	0	0	86	0	0	0	0	0	0	0	0	0
Actinomycetales_OTU_26	0	0	0	0	0	0	0	0	17	0	0	0	0	0	0	0	0	13	0	13	0	0	0	0	0	0	0	0	0	0	2	0	0	163	0	0	0	28	0	104	0	0	0	0	0	0	0	0	0
Oscillospira_OTU_1117	2	0	1	1	0	0	0	0	3	0	0	0	95	0	0	70	1036	0	41	8	0	0	0	83	0	0	14	0	0	0	0	0	0	38	0	0	0	23	24	0	0	19	2	124	0	0	0	0	0
Anaerococcus_OTU_517	0	0	0	0	0	0	33	0	1427	0	0	0	0	0	0	0	377	0	0	3	247	0	0	0	0	36	0	0	1	0	0	0	0	0	0	0	0	0	0	0	0	3	0	111	0	0	0	0	0
Megasphaera_OTU_76	0	0	0	0	0	0	0	0	0	0	0	0	0	1034	0	0	0	0	0	0	0	0	0	0	0	0	0	0	0	18	0	0	0	0	0	0	0	0	0	13	0	0	0	0	0	0	0	0	0
Prevotella_OTU_848	0	47	169	16	0	0	122	0	126	102	8	85	327	25	0	5	74	2	29	65	4574	1	1123	20	1035	8	322	164	0	206	3	298	0	246	0	0	0	36	451	3	0	53	0	5	0	2	143	0	0
Anaerococcus_OTU_421	0	128	0	0	0	0	0	0	31	0	0	0	0	0	0	0	5	1	0	0	18	0	76	0	0	1	2	0	0	3	0	0	0	0	1	0	0	0	0	220	0	1	0	8	1	0	3	0	0
Dialister_OTU_72	0	0	0	1	1	105	13	0	0	0	1	0	0	0	0	0	0	0	0	21	36	0	0	0	6	11	311	0	0	6889	0	19	0	0	23	0	0	43	0	0	0	5	4	0	163	1	0	1	0
Corynebacterium_OTU_424	2	0	0	7	0	0	3	166	438	972	0	0	23	2801	0	0	0	271	16	191	11	0	2	9	0	47	11	109	0	1	0	1	0	1768	0	0	939	311	42	6898	0	1	0	4	0	0	0	0	0
Corynebacterium_OTU_484	0	16	0	0	100	0	0	0	0	1	0	14	0	0	57	174	101	21	0	58	1	0	8277	0	0	0	3	0	26	27	63	42	0	0	0	0	3581	0	1053	0	0	0	59	0	26	0	103	10	0
Coriobacteriaceae_OTU_206	0	0	0	1	0	1137	110	0	2	0	0	1	2	0	1	0	0	0	0	158	2	0	0	18	0	75	474	0	0	86	0	0	0	52	0	0	1	21	5	0	1	0	273	3	11	0	0	0	0
Parvimonas_OTU_3	0	0	0	0	0	177	396	0	0	0	0	0	0	168	3	0	0	0	0	0	32	1	0	23	0	84	0	0	0	125	0	0	0	0	0	0	94	19	0	18	0	0	0	5	44	0	0	0	0
Prevotella_OTU_515	0	0	0	16	0	141	0	0	0	0	0	0	0	17	7	0	0	0	0	0	0	0	1	0	0	686	1	0	0	0	0	0	0	1	0	0	114	0	6	1	0	0	0	0	3	0	0	0	1
Actinomyces_OTU_87	1	0	746	0	16	1	0	0	0	0	0	18	0	0	0	47	16	1	0	39	0	0	581	0	1	0	1	0	83	3	0	0	6	0	0	0	2260	0	73	140	0	0	12	0	23	0	312	13	0
Desulfovibrio_D168	0	0	0	0	0	0	23	0	0	0	0	0	0	0	0	0	0	0	40	0	0	0	0	12	34	0	0	0	0	7	0	0	0	0	0	0	0	0	40	12	0	259	0	0	0	0	0	0	0
Sutterella_OTU_82	1110	0	0	0	0	0	0	0	0	1	0	0	0	0	0	0	0	9	0	0	5315	0	0	246	0	2	0	0	0	0	0	0	0	0	1	0	0	0	0	0	0	0	0	0	0	0	0	0	0
Sutterella_OTU_62	0	0	1	0	0	1	74	0	0	0	0	32	261	18	0	0	19	0	0	0	156	0	104	0	0	19	40	0	0	0	0	108	1	48	0	212	0	1	0	0	3	18	38	215	6	0	11	159	0
Bacteroides_OTU_479	6	5	0	1	0	0	0	0	1	0	6	0	0	121	0	15	0	0	3	0	22	0	6	15	0	3	0	0	0	0	3	0	0	0	0	4	0	10	0	1	0	26	4	33	0	0	0	0	0
Ruminococcaceae_OTU_3701	4	194	0	0	0	0	8	0	15	25	0	0	212	148	0	14	480	2	30	91	5	0	15	169	2	10	7	0	38	2	0	0	0	14	0	0	0	25	7	0	0	16	48	3475	0	0	26	0	0
Bacteroides_OTU_1274	0	0	0	13	0	0	0	0	0	0	17	0	0	0	0	0	0	0	343	0	11	0	300	283	0	1	0	0	1	0	460	0	0	47	0	17	1	1210	1	65	0	1423	8	4032	1	0	0	0	0
Blautia_OTU_582	10	18	0	8	0	0	0	0	7	0	0	0	16	0	0	109	74	1	3	0	7	0	1	35	0	2	1	0	7	1	39	0	0	0	0	0	0	12	0	0	0	41	0	13	0	0	0	7	0
Bacteroides_OTU_1041	0	0	0	0	0	0	0	0	0	0	568	0	0	0	0	0	0	0	0	0	24	0	23	0	0	0	0	0	0	0	28	0	0	0	0	14	0	11	0	0	0	9	0	143	0	0	0	0	0
Rikenellaceae_OTU_113	5	319	4	0	0	0	0	0	0	0	0	0	808	1351	0	3	10161	0	0	0	0	0	0	568	1	359	26	0	26	0	0	0	0	0	0	0	0	0	0	41	0	1	19	6	0	0	0	0	0
Megasphaera_OTU_45	0	2	0	121	0	0	11	0	625	0	0	0	0	0	0	0	0	0	3	1659	0	0	1	441	147	0	1	229	0	2	0	0	0	874	0	0	0	1	0	1	0	1	0	67	0	1	0	0	0
Ruminococcaceae_OTU_1944	169	169	5	31	83	0	2	0	56	25	894	0	2049	844	0	723	9962	7	21	22	459	67	1	627	3	128	25	0	40	0	57	0	0	1	0	1	0	107	0	104	3	305	0	0	0	0	0	13	108
TM7_H1	0	0	1	310	0	0	0	0	0	0	0	0	0	0	0	1	0	1	0	0	1	0	0	0	0	1419	0	0	0	287	0	0	0	0	0	440	0	0	0	0	0	0	0	0	0	0	0	0	0
Oscillospira_OTU_230	54	10	0	1	1	0	20	0	24	0	0	0	214	0	0	88	390	0	5	59	16	0	0	62	6	10	0	0	3	0	0	0	0	0	0	0	0	51	1	0	0	91	4	19	0	28	0	0	0
Bacteroides_OTU_207	567	0	0	105	0	0	70	0	2	0	2	0	1	24	0	221	0	0	106	0	413	0	1	13	38	459	35	6	1	0	0	0	0	45	0	0	0	57	0	0	1	4	4	1307	0	0	0	0	0
Megasphaera_OTU_42	0	0	0	35	0	0	2	0	178	0	0	0	0	1	0	0	0	0	0	55	0	0	0	276	34	0	0	48	0	0	0	0	0	292	0	0	0	1	0	0	0	0	0	17	0	1	0	0	0
Megasphaera_OTU_41	0	1	0	31	0	0	4	0	144	0	0	0	0	0	0	0	0	0	0	246	0	0	0	106	23	0	0	0	0	0	0	0	0	297	0	0	0	0	0	0	0	0	0	8	0	0	0	0	0
Ruminococcaceae_OTU_2210	43	128	5	2	4	0	0	0	0	0	1778	0	1268	0	0	113	5217	0	6	7	0	1	0	1933	0	296	3	0	10	0	0	0	0	13	0	0	0	83	0	1	0	74	1	0	0	0	0	20	0
Ruminococcaceae_OTU_1026	73	0	0	1	0	0	0	0	74	0	927	0	0	428	0	168	903	0	7	0	0	85	0	69	0	47	8	0	156	1	183	0	0	0	0	0	0	1	1	0	0	122	2	0	0	0	0	1	136
Bacteroides_OTU_1018	4	15	1	1	1	0	0	0	34	53	11	0	0	70	0	1098	0	0	0	0	0	0	4	16	0	4	11	0	0	1	273	0	0	1	0	4	0	0	0	0	0	77	4	3827	0	0	0	0	1
Ruminococcaceae_OTU_668	1	98	0	0	0	0	0	0	1	0	170	0	0	193	0	0	29	0	0	106	0	0	0	0	0	23	0	0	0	0	9	0	0	0	0	0	0	0	4	0	0	17	4	5	0	0	0	7	8
Roseburia_OTU_81	1	18	0	2	0	0	1	0	11	1	0	0	79	0	0	16	85	0	21	0	22	72	0	7	0	1	3	0	0	0	0	0	0	0	0	0	0	0	0	11	0	54	0	144	0	0	0	0	0
Clostridium_OTU_211	38	9	0	9	0	0	9	0	0	4	0	0	217	0	0	71	0	0	3	0	0	0	0	218	3	7	7	0	91	0	0	0	0	0	0	0	0	0	0	0	0	2	1	0	0	0	0	0	0
Erysipelotrichaceae_OTU_180	45	85	0	0	0	0	0	0	26	46	0	0	0	0	0	105	693	0	0	3	22	0	0	243	0	0	4	0	0	0	0	0	0	0	0	0	0	58	0	0	0	3	0	75	0	0	0	7	0
Blautia_OTU_736	3	0	338	6	0	0	3	0	89	0	846	0	3	7	0	0	3007	0	4	1	7	0	0	132	0	15	2	0	18	0	0	0	0	0	0	0	0	47	0	0	1	60	0	298	0	0	0	308	0
Oscillospira_OTU_1144	43	58	0	1	0	0	13	0	21	0	0	0	257	606	0	91	155	1	7	0	31	0	0	43	2	14	3	0	0	0	0	0	0	0	0	6	0	176	11	0	0	24	3	567	0	0	0	0	0
Bacteroides_OTU_606	0	2796	0	0	0	0	0	0	54	210	362	0	0	3	0	16	0	7	0	0	0	0	69	0	0	310	2	157	0	1	1	1	0	0	1	0	0	0	0	0	0	341	18	789	0	1	6	0	0
Ruminococcaceae_OTU_4105	129	0	0	2	0	0	0	0	0	0	11	0	0	2	0	123	13	0	0	0	0	67	0	0	0	41	8	0	0	0	0	0	0	0	0	0	0	0	0	0	1	107	0	0	0	0	0	0	0
Ruminococcus_OTU_708	28	408	0	25	0	0	0	0	2	0	4	0	60	0	0	4	869	6	1	0	0	7	8	0	0	0	2	0	30	0	0	0	0	0	0	1	0	21	0	0	0	1	0	0	0	0	0	0	121
Ruminococcaceae_OTU_177	0	4	0	3	0	0	0	0	0	0	0	0	0	0	0	50	0	0	0	0	0	0	0	4	0	1	14	0	0	0	0	0	0	0	0	0	0	0	0	0	0	126	0	0	0	0	0	0	0
Rikenellaceae_OTU_50	27	79	0	0	0	0	0	0	0	0	0	0	0	0	0	27	0	0	10	43	0	175	0	55	0	0	93	0	0	13	1	0	0	0	0	0	0	0	0	0	0	331	0	2	0	0	14	0	165
Ruminococcus_OTU_807	6	0	0	0	0	0	0	0	121	0	56	0	17	9	0	45	14	0	2	0	14	195	0	0	0	11	0	0	0	0	0	0	0	0	1	8	0	21	0	7	0	1	0	0	0	0	0	0	0
Ruminococcus_OTU_1027	0	52	3	0	1	0	18	0	0	0	0	0	0	0	0	110	7311	2	0	0	0	0	0	117	4	0	0	0	0	0	0	0	0	0	0	0	0	0	1	36	0	0	5	0	0	0	0	0	0
Ruminococcus_OTU_603	0	0	0	0	0	0	2	0	18	0	0	0	0	0	0	61	0	0	2	2	0	0	0	127	0	8	0	0	1	2	7	0	0	23	0	0	0	0	0	0	0	0	0	0	0	0	0	0	0
Blautia_OTU_327	1	2	0	1	0	0	1	0	4	0	6	0	8	14	0	48	11	0	0	0	5	0	0	7	0	20	0	0	0	0	0	0	0	0	0	3	0	0	0	2	0	10	0	0	0	0	0	2	8
Acidaminococcus_OTU_48	286	0	0	110	0	0	133	0	4011	0	0	0	0	0	0	0	0	2	26	0	0	0	3	0	1	0	0	220	0	2	2	0	0	0	0	0	0	0	1	0	0	52	0	0	0	0	0	0	0
Ruminococcaceae_OTU_908	0	0	0	26	0	0	0	0	0	0	0	0	0	0	0	0	0	0	97	0	0	230	0	0	0	1	0	0	0	0	0	0	0	0	0	0	0	0	0	0	0	70	0	0	0	0	0	0	0
Bacteroides_OTU_476	0	42	0	0	0	0	0	0	0	4	4	0	0	0	0	574	0	6	0	0	0	0	1	0	0	247	0	5	0	0	0	0	0	0	0	0	0	0	0	0	0	5	0	26	0	0	2	0	0
Dorea_OTU_181	20	0	0	2	0	0	6	0	21	0	232	0	0	16	0	41	0	0	9	0	4	0	62	34	0	13	1	0	5	0	21	0	0	14	0	0	0	32	0	0	0	26	0	13	0	0	0	5	0
Parabacteroides_OTU_90	122	892	0	31	0	0	29	0	0	101	0	5	3	0	0	0	89	1	99	0	278	1061	416	2349	4	963	30	219	1	3	10	18	0	1	0	0	0	210	1	0	3	897	72	4015	0	0	47	33	0
Oscillospira_OTU_976	8	0	0	0	0	0	11	0	1	0	0	0	121	116	0	0	569	1	1	5	20	0	88	13	1	0	0	0	1	0	0	0	0	15	0	0	0	36	0	0	0	31	6	1114	0	39	2	3	0
Ruminococcaceae_OTU_4520	2	54	1	1	0	0	0	0	0	0	490	0	0	0	0	0	1327	0	1	3	0	1	0	0	0	37	3	0	0	0	0	0	0	0	0	0	0	126	0	2	0	39	0	0	0	0	0	3	0
Ruminococcaceae_OTU_3898	7	49	0	2	0	0	7	0	0	0	2	0	0	2	0	0	0	0	7	13	0	0	0	0	0	2	17	0	0	0	0	0	0	0	0	0	0	0	0	0	0	1	0	301	0	0	0	354	212
Phascolarctobacterium_OTU_87	0	648	0	16	0	0	0	0	0	0	68	0	1140	401	0	76	0	0	0	0	0	0	221	0	4	251	0	0	0	14	181	0	0	0	0	0	0	563	0	0	0	0	21	0	0	0	0	0	0
Oscillospira_OTU_699	0	266	0	0	0	0	294	0	0	0	0	0	0	0	0	565	0	2	502	0	0	0	0	1	0	0	336	0	0	10	0	0	0	73	0	0	0	0	0	129	0	0	0	1	0	0	0	5	0
Bacteroides_OTU_205	0	0	0	11	0	0	0	0	0	1	1611	0	0	0	0	0	0	1	66	0	731	0	588	123	0	1	0	0	0	0	588	0	0	22	0	376	0	262	0	0	0	273	2	4065	0	0	0	0	0
Sutterella_OTU_9	0	223	0	0	0	0	0	0	288	0	0	0	0	0	0	0	218	0	0	0	0	0	1	0	0	0	0	0	0	0	0	0	0	0	0	0	0	0	0	0	0	0	0	0	0	0	10	0	0
Bacteroides_OTU_600	121	0	0	46	1	0	0	0	27	0	0	0	0	1	0	1	0	3	0	0	0	0	2	21	0	1	2	0	0	0	0	0	0	0	1	105	0	0	0	0	0	90	3	42	0	0	0	0	0
Ruminococcus_OTU_1180	0	70	0	0	1	0	105	0	0	0	0	0	0	0	0	1752	0	3	108	0	0	160	0	0	3	0	30	0	19	2	0	0	0	26	0	0	0	0	6	0	0	0	0	0	0	0	0	0	0
Oscillospira_OTU_831	1	2	0	0	0	0	25	0	2	0	0	0	0	54	0	151	1	0	0	0	0	0	0	129	2	134	12	0	15	0	0	0	0	10	0	0	0	0	2	0	0	152	0	0	0	0	0	0	0
Dorea_OTU_69	5	109	0	0	0	0	10	0	1	0	289	0	1753	0	0	11	150	0	149	0	10	75	0	177	0	36	8	0	1	0	0	0	0	0	0	0	0	0	0	0	0	234	0	19	0	0	0	0	0
Clostridiales_OTU_4560	0	118	0	1	0	0	0	0	0	0	0	0	0	131	0	6	0	0	145	0	0	2	0	141	5	148	65	0	1	0	0	0	0	4	0	0	0	0	1	36	1	0	0	0	0	0	0	0	0
Lachnospiraceae_OTU_1844	3	0	0	1	0	0	2	0	0	0	0	0	0	0	0	0	485	1	0	6	0	0	35	31	0	0	1	0	5	0	1	0	0	0	0	0	0	0	3	0	0	3	14	1043	0	0	1	1	0
Catenibacterium_OTU_27	0	0	0	1	0	0	0	0	0	0	0	0	0	0	0	0	0	1	2	0	0	0	0	0	0	0	0	0	0	0	0	0	0	0	1	0	0	0	0	0	0	0	0	0	0	0	0	0	0
Coprococcus_OTU_166	18	135	0	1	0	0	3	0	34	0	1564	0	359	677	0	130	1064	1	0	9	13	297	1	177	0	30	17	0	6	0	54	0	0	0	0	93	0	37	0	0	0	65	0	59	0	0	0	57	0
Tissierellaceae_WAL_1855D_OTU_8	0	0	0	0	0	0	5	0	0	0	0	0	0	0	0	0	0	1	22	0	26	0	0	0	245	0	0	0	0	1	3	0	0	0	0	0	0	0	28	0	1	1	0	0	0	0	0	0	0
Blautia_OTU_502	8	0	1	1	0	0	1	0	6	0	75	0	28	22	0	123	338	0	4	6	8	8	14	84	0	12	5	0	1	0	12	0	0	0	0	17	0	13	0	0	0	43	0	20	0	0	0	0	0
Clostridium_OTU_719	10	8	0	0	0	0	0	0	0	0	0	0	0	0	0	0	0	0	42	0	0	0	0	0	21	0	0	0	23	0	0	1	0	0	0	0	0	0	0	0	0	55	8	0	0	0	0	0	0
Blautia_OTU_847	5	0	0	0	0	0	0	0	10	0	0	0	55	0	1	22	0	0	0	0	24	0	0	79	0	5	0	0	6	0	4	0	0	0	0	0	0	0	0	0	0	104	0	56	0	0	0	19	0
Oscillospira_OTU_828	66	0	0	0	0	0	0	0	32	0	0	0	140	0	0	0	0	0	0	0	0	0	0	0	0	1	0	0	0	0	0	0	0	0	0	0	0	0	0	0	0	0	0	0	0	0	5	0	0
Bacteroides_OTU_1115	21	0	0	0	0	0	0	0	28	0	2	0	0	2729	0	575	0	2	0	0	564	0	3	635	0	31	2	0	0	0	0	0	0	2	0	0	0	39	0	0	0	926	94	868	0	0	0	0	0
Blautia_OTU_277	0	16	0	0	0	0	0	0	3	0	104	0	28	46	0	16	26	0	1	0	21	0	3	37	0	0	2	0	1	0	15	0	0	0	0	0	0	0	0	0	0	6	0	0	0	0	0	7	0
Rikenellaceae_OTU_127	0	0	0	19	0	0	0	0	0	0	0	0	0	0	0	24	0	0	6	0	0	0	0	75	0	10	11	0	0	0	0	0	0	0	0	0	0	0	0	53	0	296	0	0	0	0	0	0	0
Dialister_OTU_87	6	951	0	165	120	2	44	0	49	1138	314	81	1710	259	0	258	191	470	182	461	131	58	2068	17	584	0	167	107	2438	5872	57	210	18	401	0	12	0	461	392	1	35	59	1643	20	18	61	866	1105	0
Clostridiales_OTU_5085	16	0	0	3	0	0	0	0	0	0	0	0	0	0	0	140	0	0	0	0	8	0	0	136	0	29	16	0	17	0	0	0	0	0	0	0	0	0	2	0	0	0	0	0	0	0	0	0	0
Oscillospira_OTU_975	1	0	0	0	0	0	2	0	3	2	0	0	49	48	0	0	172	0	0	62	5	0	0	13	2	0	0	0	5	1	0	0	0	0	1	0	0	0	0	0	0	22	0	26	0	1	0	8	0
Bilophila_OTU_9	37	1	0	1	0	0	0	0	0	0	6	0	100	19	0	2	1465	3	0	11	5	0	0	202	0	39	51	0	65	3	0	0	0	11	0	3	0	24	0	0	0	116	29	51	0	1	0	0	0
Rikenellaceae_OTU_138	0	53	0	1	0	0	0	0	126	0	118	0	0	0	0	153	20	1	0	0	0	0	1	12	0	0	7	0	0	0	0	0	0	0	1	0	0	0	0	0	4	3	0	0	0	0	0	2	0
Rikenellaceae_OTU_56	0	105	0	0	0	0	0	0	0	0	473	0	0	0	0	0	18	0	0	0	0	0	0	355	0	0	1	0	0	1	0	0	0	0	0	0	0	97	0	8	0	115	0	0	0	0	0	0	0
Ruminococcaceae_OTU_502	1	0	0	0	0	0	8	0	1	0	0	0	0	0	0	0	194	1	3	4	2	0	22	33	0	0	10	0	8	0	0	0	0	0	0	0	0	0	2	0	0	19	0	0	0	0	0	0	0
Oscillospira_OTU_254	10	28	0	0	0	0	0	0	26	0	0	0	0	100	0	188	0	0	80	0	0	0	0	3	1	29	44	0	0	2	0	0	0	10	1	0	0	0	0	0	0	38	0	0	0	0	0	0	0
Oscillospira_OTU_310	1	0	0	1	0	0	3	0	0	0	0	0	55	0	0	0	273	1	11	0	0	3	0	48	0	7	1	0	2	0	0	0	0	0	0	0	0	11	0	0	0	28	0	0	0	0	0	0	0
Megasphaera_OTU_79	0	0	0	1	0	0	8	0	30	0	0	77	15	0	1	0	40	0	0	81	0	0	0	3	0	0	2	0	0	49	0	21	0	301	0	0	0	62	317	0	0	1	0	1	0	1	0	0	0
Dialister_OTU_85	0	9	2	5	9	0	2	0	1	12	8	6	90	5	0	0	5	6	4	12	17	1	32	1	55	0	33	1	74	155	0	23	0	9	0	0	0	7	11	0	1	3	58	1	0	0	66	67	0
Peptoniphilus_OTU_93	0	65	0	8	0	0	78	0	3	239	0	0	49	15	0	81	0	2	8	67	3	0	271	6	2	0	64	0	0	391	0	1	1	17	0	0	0	0	0	16	10	4	0	0	29	0	747	0	0
Turicibacter_OTU_21	5	0	0	1	0	0	0	0	6	0	1	0	0	434	0	0	32	0	0	0	107	0	0	29	0	11	0	0	3	0	38	0	0	16	0	0	0	7	0	0	0	11	0	0	0	0	0	58	0
Campylobacter_OTU_28	13	4795	2	5	0	0	503	0	926	2549	0	35	47	48	1	0	3535	80	43	1522	284	0	21	376	70	0	2678	927	128	54	15	675	1	12	0	77	0	54	2738	290	2	56	3	290	2	38	1094	1261	0
Sutterella_OTU_121	326	0	0	0	0	0	263	0	0	0	0	0	0	0	0	693	0	0	162	0	1182	41	0	1104	0	0	0	38	0	4	2	0	0	0	0	0	0	0	2	0	0	3	0	390	0	0	0	0	0
Bacteroides_OTU_189	158	1	0	1	0	0	77	0	17	0	645	0	1	29	0	1178	0	4	2	0	545	0	185	659	13	480	91	88	0	20	2	0	0	23	0	1	0	720	0	0	0	49	39	611	1	0	0	0	0
Sutterella_OTU_123	0	0	0	0	1	0	0	0	0	0	0	0	0	0	0	112	0	1	31	0	0	37	0	1	0	0	1	0	0	4	0	0	0	0	0	0	0	0	0	0	0	0	0	103	0	0	0	0	0
Blautia_OTU_174	16	69	0	0	0	0	1	0	3	0	0	0	42	87	0	112	0	0	1	2	2	0	3	90	0	8	3	0	15	0	0	0	0	8	0	0	0	22	0	0	0	16	0	6	0	0	0	28	0
Ruminococcus_OTU_1047	83	0	0	0	0	0	0	0	5	0	428	0	99	53	0	390	1324	2	11	0	71	1014	0	0	0	23	0	0	0	0	0	0	0	1	1	52	0	97	0	31	0	4	0	0	0	0	0	0	0
Lachnospira_OTU_2	0	2	0	1	0	0	0	0	0	0	33	0	0	302	0	0	79	0	0	6	301	0	0	0	0	3	3	0	7	0	22	0	0	0	0	0	0	0	0	0	0	0	0	181	0	0	0	0	0
Ruminococcus_OTU_644	0	0	0	0	0	0	58	0	7	0	0	0	0	1214	0	0	0	0	112	0	49	0	0	1359	3	0	1	0	0	0	0	0	0	0	0	0	0	0	0	47	0	0	0	0	0	0	0	0	0
Oscillospira_OTU_675	10	55	0	14	0	0	8	0	1	0	0	0	0	0	0	180	0	2	0	0	0	72	0	360	0	276	43	0	4	3	1	0	0	0	0	0	0	0	7	0	2	0	0	0	0	0	0	0	0
Blautia_OTU_220	5	2	0	1	0	0	2	0	4	0	198	0	23	40	0	114	379	0	2	1	8	10	1	104	0	4	2	0	6	0	6	1	0	0	0	8	0	9	0	0	0	32	0	11	0	0	0	11	0
Bacteroides_OTU_975	1	0	0	1	0	0	0	0	6	0	120	0	0	1546	0	195	0	0	0	0	0	0	210	430	0	0	32	0	0	0	0	0	0	9	1	0	0	0	0	0	0	690	62	231	0	0	0	0	0
Dialister_OTU_88	0	2	6	0	0	0	0	0	19	7	0	7	13	0	0	0	0	8	25	1	24	0	392	0	0	0	12	5	0	19	0	1	0	0	0	0	0	70	24	0	1	1	0	0	5	0	9	0	0
Blautia_OTU_405	2	2	0	1	0	0	2	0	1	0	0	0	3	0	0	64	61	0	16	0	6	0	0	59	0	7	0	0	7	0	0	0	0	0	0	0	0	28	0	0	2	11	0	2	0	0	0	9	0
Roseburia_OTU_6	0	58	0	2	0	0	4	0	8	0	0	0	43	121	0	0	47	0	6	0	97	93	0	12	0	1	0	0	0	0	0	0	0	0	0	0	0	0	0	0	0	49	0	82	0	0	2	0	0
Ruminococcaceae_OTU_1007	0	474	0	70	0	0	0	0	0	0	0	0	0	0	0	0	0	0	0	0	0	2	0	61	0	445	55	0	0	0	0	0	0	0	0	0	0	0	0	0	0	0	0	0	0	0	0	0	0
Lachnospiraceae_OTU_1259	7	0	0	1	0	0	4	0	34	0	746	0	0	56	0	0	0	0	3	1	1	0	0	34	0	0	2	0	46	0	0	0	0	0	0	0	0	6	0	0	0	105	1	115	0	0	0	240	0
Bilophila_OTU_3	0	16	0	2	0	0	55	0	7	0	302	0	0	49	0	73	0	0	0	7	4	0	0	15	1	84	34	0	0	2	0	0	0	0	0	0	0	0	0	0	0	6	1	58	0	13	4	0	0
Lachnospira_OTU_174	37	169	0	0	0	0	0	0	128	0	0	0	60	0	0	0	0	1	2	0	1	0	0	39	0	9	3	0	8	0	0	0	0	7	0	0	0	0	0	0	0	24	0	155	0	0	0	0	0
Bifidobacterium_OTU_42	54	3	1	0	0	1	0	0	7	0	0	0	0	212	0	59	515	0	0	0	5	0	26	85	0	0	0	0	0	0	0	0	0	0	0	0	0	0	0	0	0	9	0	7	1	0	0	115	0
Ruminococcaceae_OTU_1840	13	208	1	100	1	0	0	0	0	0	0	0	0	0	0	131	0	1	0	0	0	96	0	324	0	186	11	0	0	0	0	0	0	6	0	0	0	0	0	34	1	0	0	1	0	0	0	0	0
Ruminococcus_OTU_626	36	0	0	0	0	0	8	0	0	0	0	0	3	152	0	12	615	0	1	1	0	10	7	3	0	5	0	0	0	0	0	0	0	0	1	0	0	0	0	0	0	1	0	0	0	0	10	0	0
Prevotella_OTU_1112	0	0	0	0	0	0	4935	0	0	0	0	0	0	0	0	1	0	0	0	1445	0	0	0	0	0	0	7728	0	0	365	0	0	0	0	0	0	0	0	0	0	0	0	0	514	0	0	0	0	0
Rikenellaceae_OTU_271	41	0	4	0	0	0	4	0	0	0	0	0	0	0	0	0	5797	0	0	0	0	124	69	215	0	0	4	0	32	2	0	0	0	1	0	0	0	0	4	0	0	2	0	0	0	0	17	0	0
Peptostreptococcaceae_OTU_84	0	0	0	12	0	0	52	0	38	7	0	16	196	0	0	73	0	0	165	74	408	0	0	25	24	0	0	0	0	0	2	68	0	0	0	0	0	62	0	0	2	6	0	0	1	0	0	0	0
Mogibacteriaceae_OTU_12	0	1	0	4	66	0	145	0	135	30	0	5	127	0	0	0	0	86	241	6	9	0	0	2	4	2	158	76	3374	2	10	0	0	347	0	0	0	62	537	0	0	3	0	0	0	0	170	0	0
Porphyromonas_OTU_60	0	0	2	26	0	0	584	0	0	0	0	0	0	0	0	0	0	0	35	126	23	0	0	1	5	0	0	0	0	1783	1	0	2	0	0	0	0	0	0	0	0	8	0	0	196	0	268	0	0
Anaerococcus_OTU_20	2	87	0	2	6	0	0	0	7	264	0	1	0	0	0	7	0	3	3	71	37	0	2	4	0	1	0	0	3	9	0	3	0	0	0	0	0	0	9	281	0	1	0	0	0	0	53	7	0
Anaerococcus_OTU_80	12	0	135	6	105	2	1	0	54	76	0	1	0	0	0	6	2	5	5	131	46	0	0	0	0	1	2	0	2	11	51	13	0	12	0	0	244	0	2	0	3	0	0	15	17	0	211	247	0
Anaerococcus_OTU_122	0	0	1	82	1852	0	0	0	13	12	4	1	1	0	5	0	879	0	2	0	13	0	14	0	1	0	205	0	147	0	46	0	4	40	0	0	1	0	0	33	0	1	0	2	0	0	414	0	0
Prevotella_OTU_806	0	0	0	4	0	10347	602	0	0	0	0	0	0	132	0	0	0	0	0	0	2	1	0	22	0	0	3178	1	0	0	0	0	0	51	0	17	0	50	0	1	0	0	0	0	1	0	0	0	1
Aerococcus_OTU_8	0	0	0	325	0	23	0	0	0	0	0	0	0	0	0	0	0	0	0	16	0	0	0	0	0	152	32	0	0	62	36	0	4	0	0	0	16	78	7	44	0	0	169	0	106	0	0	0	0
Tissierellaceae_WAL_1855D_OTU_10	0	0	0	9	20	0	0	0	0	25	0	12	2	0	0	1	0	2	32	0	1	0	0	0	6	0	0	2	0	0	0	0	0	0	0	0	0	10	69	0	0	1	0	0	0	0	7	0	0
Dialister_OTU_41	5	5	0	19	0	0	0	0	65	3	130	9	31	77	1	28	2	27	2	0	1369	0	0	0	14	1	0	20	32	0	0	1	0	76	0	19	5	0	31	2	8	9	0	0	2	0	129	1	0
Peptoniphilus_OTU_16	0	0	6	3	8	0	0	0	2	3	0	0	0	1	0	3	0	1	0	5	0	0	0	5	5	0	0	1	5	1	0	0	0	24	0	0	0	17	6	0	0	0	0	0	0	0	43	3	0
Anaerococcus_OTU_283	0	0	0	0	0	0	2	0	61	111	0	1	0	1	0	44	0	0	3	0	0	0	18	0	0	0	0	0	0	1	1	0	0	0	0	0	0	0	0	0	4	10	0	16	0	0	65	113	0
Porphyromonas_OTU_133	11	1055	1	16	34	0	0	0	8	42	0	0	1436	2	0	7	0	47	32	13	192	0	1	54	297	0	60	8	0	540	0	177	0	12	0	0	1	178	5	0	3	6	0	0	0	12	32	0	0
Clostridiales_OTU_2707	0	0	0	0	75	0	25	0	314	186	0	3	11	0	0	0	0	0	0	0	72	0	0	17	25	0	99	0	0	64	3	0	0	0	0	0	9	0	0	0	3	47	0	112	5	0	0	0	0
Prevotella_OTU_429	0	0	10	1	0	0	6	0	6	2	0	1	7	0	0	2	2	0	0	3	34	0	0	0	12	0	2	0	0	5	1	2	0	8	0	0	0	3	7	0	0	1	0	0	0	0	1	0	0
Mogibacteriaceae_OTU_130	0	0	0	4	0	0	32	0	19	79	0	0	0	0	0	35	0	1325	97	0	3	0	0	35	77	0	0	0	0	0	0	121	0	45	0	0	0	9	1	0	0	5	0	0	0	0	0	0	0
Anaerococcus_OTU_253	0	0	633	0	270	0	0	0	0	8	1	0	0	97	0	0	0	80	0	3	17	0	0	0	3	0	0	0	3	0	0	9	0	0	0	0	0	0	0	0	0	0	0	0	0	0	0	1	0
Facklamia_OTU_73	3	20	0	1	9	5	0	0	2	0	0	3	6	0	0	90	5	7	0	67	18	0	1138	0	5	0	0	0	6	7	1	23	0	69	0	0	889	0	9	5	15	14	0	1	0	0	56	1	0
Actinomyces_OTU_177	1	0	0	5	0	1	3	0	2	10	0	0	24	0	0	0	0	0	44	13	12	0	0	4	0	0	55	0	0	107	9	8	3	0	0	1	0	0	0	0	2	0	28	12	4	0	191	0	0
Clostridium_OTU_488	0	201	0	0	0	0	0	0	0	0	0	0	0	0	0	0	0	0	0	0	16	246	0	78	0	0	0	0	0	0	0	0	0	0	1	0	0	0	0	0	0	0	0	0	0	0	0	0	0
Dialister_OTU_101	0	0	45	2	2	0	0	0	0	5	5	3	19	4	0	0	0	9	1	8	2	0	2	0	25	0	1	0	37	13	0	1	0	1	0	0	0	0	4	0	0	0	6	0	0	0	3	81	0
Mogibacteriaceae_OTU_328	1	13	0	83	99	0	5	0	1	0	0	4	1	1	0	39	0	1	0	6	2	0	0	4	1	0	2	389	0	16	0	133	0	142	0	0	0	158	47	0	0	1	0	0	0	0	3	0	0
Anaerococcus_OTU_466	0	0	0	0	0	0	0	0	0	1	151	0	0	0	0	0	0	0	0	0	1	0	391	0	0	0	0	0	0	0	0	0	0	0	0	0	0	1	0	0	0	0	0	0	0	0	0	0	0
Bacteroides_OTU_1318	233	0	0	4	0	0	1	0	0	1	0	0	0	1	0	0	0	0	4	0	85	0	24	0	2	70	12	0	0	3	0	0	0	1	0	0	0	1	0	0	0	139	65	10	0	0	0	0	0
Odoribacter_OTU_56	59	162	3	3	68	0	0	0	12	1	0	0	118	0	0	0	3506	0	32	3	0	0	30	79	2	229	41	0	0	0	0	1	0	0	0	0	0	45	0	0	1	196	0	0	0	0	0	0	0
Corynebacterium_OTU_112	2	269	0	0	0	0	0	1	0	0	0	0	0	0	0	0	0	0	4	2	1	0	0	0	18	3	0	0	4	0	0	0	0	0	0	0	0	0	0	660	0	0	0	0	0	0	0	0	0
Roseburia_OTU_101	0	111	0	0	0	0	2	0	22	0	172	0	8	4	0	9	265	0	0	0	61	0	0	50	0	2	0	0	0	0	1	0	0	0	0	0	0	0	0	0	0	115	1	9	0	0	0	0	0
Lachnospiraceae_OTU_529	0	0	0	0	0	0	5	0	2	0	307	0	30	154	0	0	0	0	0	0	82	0	17	66	0	6	1	0	2	0	0	0	0	0	0	0	0	0	0	0	0	21	0	79	0	0	0	0	0
Ruminococcus_OTU_29	49	93	0	1	1	0	5	0	8	0	2	0	294	192	0	265	697	0	9	8	6	0	0	159	0	16	5	0	1	1	0	0	0	0	0	0	0	0	0	0	0	87	0	0	0	0	0	0	0
Sutterella_OTU_63	0	0	1	0	0	0	77	0	0	0	0	4	287	329	0	1	5	0	0	0	88	0	44	0	0	10	31	0	0	0	0	0	1	46	0	0	0	0	0	0	4	23	39	107	1	0	11	242	0
Peptoniphilus_OTU_71	0	0	0	0	0	0	0	0	0	0	0	0	0	0	0	1	0	0	0	0	2796	0	0	0	121	0	0	0	15400	0	0	0	0	0	0	0	0	178	0	0	0	0	1	0	0	0	0	0	0
Anaerococcus_OTU_344	25	0	279	5	0	0	0	0	3	0	0	0	0	0	0	0	0	0	0	756	5	0	0	1	0	0	0	0	0	0	0	0	1	0	0	0	0	0	0	0	0	0	0	0	4	0	0	162	0
Prevotella_OTU_366	0	0	0	406	0	0	299	1	162	8293	2	57	7251	666	1	3	20	2177	6502	21	0	0	0	119	628	212	1028	174	0	36	116	0	0	4884	2	2	0	1032	6576	1	9	709	0	1	39	0	27	0	0
Peptoniphilus_OTU_29	0	1	0	0	0	0	10	0	0	0	0	0	0	0	0	0	0	0	0	0	4	0	0	0	14	0	0	0	6	0	0	0	0	0	0	0	0	264	0	0	2	0	0	9	0	0	0	0	0
Anaerococcus_OTU_463	0	0	0	0	0	0	0	0	0	0	0	0	0	0	0	0	0	117	0	162	0	0	0	0	0	0	0	0	1	0	0	0	0	0	0	0	0	1	0	125	3	0	0	1	0	0	0	0	0
Mogibacterium_OTU_129	0	0	0	56	902	0	182	0	151	2708	0	141	133	0	0	126	0	520	152	156	341	0	0	69	4	7	291	0	0	0	14	0	0	786	0	1	0	363	541	0	0	9	0	0	4	0	0	0	0
Anaerococcus_OTU_345	14	0	1	10	0	0	0	0	15	0	0	0	0	0	0	0	11	2	15	8	11	0	5	0	3	0	0	0	5	0	0	57	0	0	0	1	0	0	0	155	0	1	0	5	5	0	0	182	0
Peptoniphilus_OTU_69	0	190	183	41	104	0	1	0	21	0	10	0	1	6	0	32	12	137	9	0	574	0	0	4	14	3	7	0	99	0	0	32	0	24	0	0	2	104	58	0	0	8	0	2	0	0	0	33	0
Prevotella_OTU_1264	4	0	0	20	60	0	30	0	5	119	0	7	50	0	0	31	0	366	79	13	102	0	11	1	70	0	3	387	0	56	0	8	1	151	0	0	0	51	18	0	15	18	40	7	1	0	119	0	0
Porphyromonas_OTU_126	21	810	2	883	2010	1	11	0	34	2870	0	9	1560	167	1	857	0	703	1780	218	895	0	43	71	639	1	39	336	5	704	10	136	0	725	0	0	52	1349	5	0	48	56	0	0	20	410	985	0	0
Pyramidobacter_OTU_5	0	0	0	0	0	0	2	0	0	1095	0	1	0	0	0	0	0	4	64	0	46	0	0	36	18	0	0	0	0	150	0	0	0	632	0	0	0	80	728	0	0	5	0	0	1	0	0	0	0
Porphyromonas_OTU_53	2	0	0	46	0	0	0	0	2	0	0	0	150	0	0	0	69	38	2	0	0	0	1	6	1	0	0	0	6	0	0	0	0	494	0	0	0	0	6	0	9	6	0	0	4	0	0	0	0
Anaerococcus_OTU_505	1	11	0	6	65	0	0	0	0	16	0	7	0	108	0	0	0	0	10	13	4	0	0	2	5	0	0	0	0	0	0	5	0	0	0	0	0	9	0	0	0	0	0	2	0	0	15	0	0
Finegoldia_OTU_8	0	1	9	1	0	0	0	0	0	1	0	1	0	0	0	0	1	2	1	85	2	0	1	0	3	0	2	1	3	1	0	0	0	1	0	0	0	0	4	0	0	1	0	0	0	0	60	1	0
Porphyromonas_OTU_36	2	2	0	14	0	0	364	0	4	394	0	37	1517	29	0	0	1	1793	87	14	0	0	0	32	23	0	310	296	0	64	2	1	1	2599	0	0	0	129	60	0	1	28	0	1	1	3	507	0	0
Tissierellaceae_ph2_OTU_15	0	0	0	0	0	0	0	0	0	4	0	1	0	0	0	0	0	58	8	0	1	0	0	0	14	0	0	0	0	3	0	0	0	13	0	0	0	46	4	0	0	5	0	0	0	0	0	0	0
Porphyromonas_OTU_51	0	1	0	12	1	0	0	0	1	0	0	0	0	0	0	400	0	136	0	0	1	0	0	0	0	0	0	175	4551	0	0	52	0	43	0	0	0	0	1065	0	0	0	0	0	0	0	0	0	0
Mogibacterium_OTU_125	2	280	0	8	0	0	8	0	3	0	0	11	2	52	0	0	0	195	13	0	4	0	0	0	23	1	0	52	1482	14	1	0	0	84	0	0	0	42	2	0	0	5	0	0	0	0	111	0	0
Tissierellaceae_1_68_OTU_12	2	524	1	708	12099	1	57	0	100	267	0	75	422	339	12	174	0	5260	364	4	489	2	0	179	401	11	75	0	0	1155	9	1	0	1132	0	0	14	892	279	0	15	89	0	10	5	1	916	0	0
Peptoniphilus_OTU_92	6	60	0	82	0	0	1	0	0	16	0	0	7	0	0	3	38	0	0	6	0	0	185	0	49	0	0	0	0	369	0	26	1	4	0	0	0	0	0	0	0	4	0	33	11	0	408	0	1
Blautia_OTU_74	13	0	0	1	0	0	3	0	14	0	195	0	31	1	0	236	31	0	0	2	5	42	1	94	0	15	0	0	1	0	6	0	0	0	0	16	0	0	0	0	0	54	0	28	0	0	0	11	0
Blautia_OTU_1202	12	49	0	1	1	0	0	0	20	0	240	0	75	84	0	135	1011	0	2	9	9	33	14	187	0	18	0	0	4	0	22	0	0	0	0	24	0	42	0	0	0	96	1	35	0	0	0	1	0
Blautia_OTU_104	10	51	0	9	0	0	1	0	4	0	371	1	37	212	0	55	77	1	3	2	53	0	17	75	0	0	2	0	10	0	60	0	0	0	0	0	0	0	0	0	0	7	0	0	2	0	0	32	0
Pyramidobacter_OTU_2	0	0	0	0	0	0	37	0	61	3637	1	2	0	0	1	49	0	259	225	0	80	0	0	33	22	0	2	0	0	64	0	0	0	2060	0	0	0	230	2100	0	0	40	0	0	0	0	0	0	0
Erysipelotrichaceae_OTU_170	5	56	0	0	0	0	0	0	13	0	296	0	101	150	0	78	323	0	0	0	0	0	5	0	1	0	0	0	7	0	0	0	0	0	0	25	0	9	0	0	0	21	0	0	0	0	0	0	15
Peptoniphilus_OTU_76	0	0	0	0	0	0	3	0	0	1	0	5	0	0	0	0	0	0	68	0	0	0	0	1	195	2	0	0	0	5	0	0	0	0	0	0	0	79	58	0	0	0	0	0	1	0	3	0	0
Prevotella_OTU_412	1	0	0	20	92	15	94	0	2	341	0	27	412	61	0	3	0	27	102	127	20	1	23	7	12	24	79	134	1	4154	0	34	2	75	0	0	1	67	21	5	5	6	95	35	6	34	350	8	21
Prevotella_OTU_608	4	1	9	1074	0	9	1	3	82	376	0	0	0	919	13	37	24491	8	1714	1	706	9	13966	36	757	2	1	29	0	3	61	312	29	0	16	105	0	0	6	70	119	109	1443	21	61	0	592	1	118
Anaerococcus_OTU_331	0	0	0	0	3	0	2	0	65	4	0	19	147	0	0	21	0	67	78	1	5	0	2	44	34	1	0	463	0	4	0	34	0	350	0	0	0	133	62	0	0	33	0	0	0	0	0	0	0
Peptoniphilus_OTU_97	3	51	0	8	468	0	9	0	2	0	0	0	17	0	0	0	22	64	28	14	79	0	194	0	68	3	3	155	0	103	0	11	0	0	0	0	0	47	7	13	6	14	0	2	7	0	75	0	0
Anaerococcus_OTU_297	0	0	0	0	102	0	0	0	129	0	0	0	1	0	0	53	0	667	85	1	0	0	0	1	1	0	0	1	0	25	0	0	0	127	0	0	0	0	1	0	0	0	0	2	0	0	0	0	0
Peptoniphilus_OTU_51	0	0	0	0	334	0	0	0	0	0	0	0	0	0	0	0	0	5	17	0	6	0	0	0	42	0	0	0	0	0	0	0	0	0	16	0	20	0	0	3	3	0	0	0	0	0	0	0	0
Gallicola_OTU_14	4	0	0	1	86	0	0	0	5	0	0	15	0	0	0	0	0	155	57	0	4	0	0	0	57	0	0	0	0	0	0	11	0	0	0	0	0	0	0	0	1	4	0	0	0	0	0	0	0
Brevibacterium_OTU_32	0	11	0	0	0	0	0	40	5	0	0	0	0	0	0	0	0	8	3	28	0	0	0	2	1	21	0	0	0	0	1	0	0	10	0	0	0	85	0	181	1	0	0	0	0	0	0	0	0
Peptoniphilus_OTU_102	2	1	0	1	609	0	2	0	9	1	1	16	22	0	0	281	0	269	86	350	157	0	68	10	45	3	0	0	3	98	0	32	0	62	0	0	0	75	222	107	3	18	0	7	0	0	0	0	1
Peptoniphilus_OTU_66	15	25	0	11	42	3	0	0	8	0	0	0	0	0	0	0	13	17	3	392	27	0	118	0	2	0	0	0	0	5	1	0	0	0	0	0	0	0	0	12	13	36	89	0	2	0	1	877	0
Varibaculum_OTU_13	0	1	1167	0	1	0	0	0	11	0	0	6	0	0	0	0	0	2	5	0	6	0	490	1	2	0	0	0	0	0	30	33	0	0	0	0	0	7	45	0	0	4	0	0	0	0	19	0	0
Anaerococcus_OTU_482	0	0	0	3	9	0	0	0	0	0	0	6	0	4	0	30	0	1	2	4	4	0	0	3	5	0	1	0	0	1	0	1	0	0	0	0	0	0	0	31	0	3	0	1	0	0	6	0	0
Porphyromonas_OTU_70	4	310	0	474	0	0	2	0	2	0	0	3	216	0	0	0	0	139	51	1	144	1	0	0	821	0	0	0	0	234	36	9	0	0	0	0	0	499	0	0	31	155	0	0	14	0	12	0	0
Peptoniphilus_OTU_79	0	175	1890	449	469	1	26	0	233	218	0	152	102	90	0	214	39	209	163	1841	89	0	50	11	291	31	60	544	302	53	2	39	3	1257	0	0	0	251	592	132	11	51	15	104	5	0	3331	626	0
Porphyromonas_OTU_112	1	464	1	804	0	0	1045	0	257	17039	0	95	0	934	0	763	507	2054	1300	22	35	0	0	19	256	16	617	525	1	881	49	58	0	4169	0	1	22	1473	3023	57	0	49	0	7	7	113	3512	0	1
Anaerococcus_OTU_496	0	109	0	2	164	0	1	0	0	1378	195	18	2	0	0	0	11	2	0	0	21	0	1132	24	11	0	1	0	1	0	0	0	1	0	1	0	0	2	4	0	0	0	0	0	3	0	176	0	0
Varibaculum_OTU_2	0	0	0	2	0	0	0	0	0	0	0	0	0	0	0	5	0	29	0	0	0	0	0	3	4	0	886	0	0	0	0	0	0	0	0	0	0	0	0	47	0	0	0	0	0	0	0	0	0
Tissierellaceae_ph2_OTU_4	0	1106	0	35	351	0	118	0	3	3801	0	7	275	767	43	225	0	1233	0	561	196	2	0	237	41	0	1	392	3959	472	4	6	0	694	0	0	10	5	1114	1	9	6	0	0	28	0	1229	0	0
Tissierellaceae_OTU_100	0	0	0	0	0	0	25	0	3	0	0	24	0	0	0	125	0	103	138	0	15	0	0	0	663	0	0	343	0	1	1	0	0	314	0	0	0	190	0	0	2	19	0	0	0	0	0	0	0
Clostridiales_OTU_4842	0	0	0	15	0	0	43	0	3	0	0	21	35	0	0	23	0	132	51	0	0	0	0	18	8	0	51	0	0	109	0	1	0	6	0	0	0	1	139	0	0	3	0	0	0	0	25	0	0
Treponema_OTU_719	0	0	0	18	0	0	856	0	2	0	0	0	0	0	0	0	0	0	0	0	0	0	0	1	99	0	0	20	0	49	0	0	0	103	0	0	0	775	0	0	0	28	0	0	1	0	0	0	0
Prevotella_OTU_847	133	4996	9925	1965	2	0	3726	0	3159	13804	1186	2068	11009	3256	4	123	6510	14	602	5012	3588	81	1410	617	8706	163	3165	1877	2	2608	85	3140	1	6653	3	3	0	3900	6143	14	3	1575	1	622	3	244	4230	0	1
Peptoniphilus_OTU_83	0	0	0	17	0	0	3	0	0	47	0	25	0	0	1	0	0	1	38	0	7	0	0	0	46	0	33	0	0	556	0	0	0	195	0	0	0	105	111	0	0	11	0	4	0	0	99	1	0
Tissierellaceae_WAL_1855D_OTU_29	1	1	0	29	137	0	74	0	396	80	0	0	11	0	0	6	0	5153	23	2	2217	0	0	44	188	137	0	0	1	1	1	0	0	0	0	0	99	10	185	0	7	0	0	3	0	0	59	0	0
Peptoniphilus_OTU_41	1	0	0	0	0	0	3	0	11	0	0	0	10	1	0	0	0	2	27	0	57	0	146	0	97	0	0	0	0	0	0	0	0	0	0	0	0	14	0	52	0	0	0	1	6	0	0	0	0
Peptoniphilus_OTU_61	0	4	0	3	48	0	0	0	5	9	0	5	15	0	0	2	0	31	4	8	2	0	0	2	104	0	1	3	76	48	0	4	0	55	0	0	0	16	0	0	1	2	0	1	0	0	105	0	0
Sutterella_OTU_51	2	0	1	16	0	0	0	0	51	57	7	1	0	1329	0	0	3776	0	0	0	3	0	20	0	1	0	1	0	0	0	76	1	0	0	0	0	0	675	0	1	1	582	19	0	1	0	3	1537	115
Blautia_OTU_67	3	19	0	0	0	0	0	0	7	0	0	0	6	0	0	42	102	0	5	0	2	0	0	15	0	10	1	0	0	0	6	0	0	0	0	0	0	0	0	0	0	4	0	2	0	0	0	0	0
Peptostreptococcaceae_OTU_295	13	0	0	0	0	0	0	0	18	0	80	0	6	26	0	21	35	0	1	0	169	0	0	37	0	2	0	0	0	0	0	0	0	0	0	0	0	0	0	0	0	52	0	43	0	0	0	16	137
Prevotella_OTU_606	2	1	0	368	0	2	0	0	37	89	0	0	0	0	140	0	13	4	692	0	21	0	5	5	0	7	1	40	0	0	13	107	23	1	4	0	0	0	0	8	0	38	2012	0	10	0	1	0	0
Peptoniphilus_OTU_89	1	0	0	6	0	0	0	0	0	10	0	0	1	0	0	0	165	0	2	48	0	0	1171	1	26	1	1	0	0	33	0	28	4	19	0	0	0	0	0	0	0	1	0	39	1	0	485	0	0
Dialister_OTU_114	1	4	0	1	144	0	0	0	7	1	5	1	1	3	14	7	6	37	84	14	61	0	10	0	1	4	1	3	2	0	0	14	0	2	0	2	20	34	44	4	516	2	0	2	0	0	32	162	0
Atopobium_OTU_4	0	16	0	5	0	0	0	0	6	17	0	0	0	292	0	1	0	0	0	162	23	0	5	0	4	0	0	0	0	132	71	33	1	0	0	0	0	0	0	0	6	3	6	3	28	0	219	0	0
Porphyromonas_OTU_27	1	10	0	0	1139	0	0	0	0	1	1	4	255	0	0	6	1	36	63	0	128	0	1	20	2	0	0	1	44	0	1	0	0	27	0	0	0	0	3	0	10	47	0	0	1	0	0	0	0
Anaerococcus_OTU_467	0	0	0	3	4	0	4	0	4	8	0	91	6	0	0	45	0	30	49	1	1	0	0	40	86	0	0	607	3	2	0	100	0	268	0	0	0	136	87	0	1	3	0	0	0	0	0	0	0
Peptoniphilus_OTU_70	1	0	0	74	1982	0	6	0	125	0	266	15	127	365	0	155	158	342	220	3	3	0	0	5	99	4	0	0	1321	0	0	119	0	36	0	0	44	96	30	0	0	8	0	7	0	0	5	429	0
Tissierellaceae_ph2_OTU_13	0	0	0	0	0	0	0	0	0	0	0	396	1	0	0	0	0	421	393	0	0	0	0	0	210	0	715	0	0	0	0	0	0	0	0	0	0	39	386	0	0	2	0	0	0	0	0	0	0
Anaerococcus_OTU_2	3	0	215	0	0	0	1	0	0	0	0	0	0	0	0	53	0	0	3	1	9	0	37	0	0	0	0	0	0	7	2	0	0	40	0	0	0	0	0	6	0	18	0	0	0	0	34	240	0
Peptoniphilus_OTU_55	0	5	2	2	1	0	6	0	100	0	0	0	1	0	0	1	35	0	0	48	3	0	0	0	35	0	5	0	666	125	0	14	0	0	0	0	0	1	0	0	0	4	0	0	0	0	0	29	0
Mobiluncus_OTU_1	0	22	0	3	2	3	63	0	24	803	0	2	302	1	0	2	0	88	5	196	17	1	0	3	13	7	90	0	21	1995	0	8	0	3	0	0	0	109	899	4	0	9	0	1	57	0	38	0	0
Tissierellaceae_1_68_OTU_16	1	0	0	0	1	0	13	0	1	370	0	3	73	0	0	0	0	471	0	2	414	0	0	0	251	0	4	0	0	2	0	552	0	0	0	0	0	5	0	0	94	44	0	7	0	0	17	0	0
Peptoniphilus_OTU_38	0	0	0	19	0	0	1	0	1	27	0	0	2	0	0	0	0	0	0	0	1	0	6	1	8	0	0	0	0	0	0	0	0	0	0	0	0	22	0	2	0	1	0	2	0	0	0	0	0
Anaerococcus_OTU_203	0	0	0	0	0	0	0	0	45	5	0	0	7	2	0	0	0	1	0	38	14	0	3	1	0	1	0	0	11	2	0	3	0	0	0	0	0	0	0	7	0	0	0	0	1	0	23	0	0
Corynebacterium_amycolatum	2	510	0	41	2	3	1	0	482	117	15	0	6	634	364	479	0	1091	8	563	25	0	230	2	21	175	0	0	1175	1	1	13	12	1202	68	0	461	25	24	2311	5	0	0	11	2	158	0	0	0
Corynebacterium_appendicis	6	17	0	0	0	0	1	0	20	51	133	0	1	10	175	0	0	198	12	221	0	17	12	0	0	1	0	0	0	0	0	0	0	19	0	0	0	0	2	502	8	0	0	0	0	0	0	0	0
Corynebacterium_jeikeium	2	0	0	1	0	2	1	1	413	62	732	0	0	0	392	0	0	0	4	617	0	0	0	0	0	0	1	166	0	0	26	0	0	1341	185	0	0	57	0	712	0	0	0	0	0	0	0	0	0
Corynebacterium_tuberculostearicum	72	132	421	61	1	30	7	0	427	271	421	5	15	927	1364	3397	207	15	27	551	37	218	1137	29	6	80	4	265	622	19	81	3	11	1064	291	1	4916	63	24	4948	30	5	6	14	50	0	169	23	0
Lachnospiraceae_G-7_bacterium_HMT_086	0	39	0	3	0	34	10	0	0	0	0	4	0	0	0	0	1	0	3	5	8	0	0	0	0	0	15	0	4	11	0	0	2	0	8	0	0	0	2	0	0	5	0	0	7	0	1	0	0
Peptoniphilus_harei	7	38	0	25	295	0	2	0	18	8	859	7	3	7	1	94	39	36	27	72	408	1	933	21	87	1	2	0	274	33	2	35	0	7	0	0	2602	13	0	425	98	63	2	54	3	4	721	80	0
Staphylococcus_hominis	2	0	0	0	0	0	1	0	0	0	0	0	0	0	0	0	207	0	0	16	0	0	202	0	0	8	0	0	97	0	0	0	12	0	54	1	1186	0	3	0	10	0	21	0	1	0	69	0	0
Corynebacterium_tuscaniense	4	0	0	0	0	0	6	0	211	12	0	0	0	467	0	0	0	2	5	8	1	0	0	0	1	0	1	0	0	0	1	0	0	7536	0	0	0	1	16	335	0	0	0	0	0	0	0	0	0
Peptoniphilus_sp._HMT_187	0	0	0	1	0	0	0	0	1	0	211	0	0	0	0	0	0	5	4	54	0	0	0	0	0	0	0	0	7	0	0	0	0	1	229	0	0	0	1	0	5894	1	0	0	1	0	143	0	0
Anaerococcus_sp._HMT_294	6	217	136	0	640	0	5	0	1	0	0	48	34	0	0	3	0	0	0	0	53	0	186	0	0	0	0	1	25	8	0	103	0	0	0	0	13001	0	5	0	16	5	0	9	0	0	273	114	0
Ruminococcaceae_G-3_bacterium_HMT_366	0	549	0	24	0	0	232	0	24	311	0	103	183	0	0	477	0	1722	894	0	0	1	0	53	66	0	34	0	0	251	9	38	0	1268	0	0	0	572	4436	0	0	4	0	0	0	0	79	0	0
Peptoniphilus_sp._HMT_375	2	1	0	14	797	0	2	0	8	150	0	0	16	0	0	58	0	61	52	1	76	0	0	1	46	0	0	0	0	69	0	89	0	33	0	0	7	0	2	13	18	39	0	9	11	0	66	0	0
Streptococcus_agalactiae	3	0	0	0	0	0	0	0	0	0	0	0	0	0	0	0	0	0	0	0	0	0	0	0	0	23	0	0	0	0	942	0	255	1	0	0	0	0	0	0	0	0	0	0	0	0	0	0	0
Porphyromonas_asaccharolytica	0	236	2	31	0	1	15	0	1	43	0	17	113	0	0	11	232	185	364	32	192	0	0	5	128	1	142	0	1	2	0	0	0	110	0	0	0	468	89	0	0	4	0	0	1	0	264	0	0
Cutibacterium_avidum	1	0	0	1	0	0	0	0	10	3	0	0	0	0	127	0	0	5	0	25	0	0	18	2	0	2	1	0	5	3	0	25	0	15	0	0	65	0	11	109	23	0	3	0	2	0	18	3	0
Prevotella_bivia	119	1628	4	54	3	8	1241	3	163	15	1	2	46	184	86	174	4697	184	5	295	346	0	22167	2	74	19	1611	1309	3306	6	254	171	515	103	1	447	608	1	2	934	110	38	18492	33	38	42	466	2091	0
Prevotella_buccalis	1	446	446	220	429	247	95	0	89	1794	49	34	473	202	1	692	62	7125	1741	555	1335	5	1336	81	3009	24	237	190	9792	2175	35	99	1	709	0	0	31	391	970	0	11	127	89	73	44	6	440	366	0
Escherichia_coli	1	74	670	0	1	0	0	1	0	26	83	4	446	66	0	0	782	2	2	119	14	1	2006	626	40	1	28	0	66	24	76	0	18	1	2	238	0	59	4	0	1	8	3575	4	5	201	0	261	24
Lactobacillus_gasseri	0	0	1	29	0	0	0	0	0	0	0	0	0	5	0	149	0	3	0	0	1	0	239	6	13	3	0	1	0	6	0	1	1	0	0	1	534	18	3	0	24	0	0	0	16	0	7	11	0
Mycoplasma_hominis	0	0	0	7	0	86	94	0	0	0	0	1	0	0	0	0	9	0	0	47	8	0	0	1	0	24	0	0	0	4	0	0	0	2	0	0	52	1	0	49	0	2	0	1	0	0	0	0	0
Atopobium_minutum	0	0	0	0	0	0	119	0	52	42	0	0	0	0	0	0	421	0	0	0	30	0	1234	0	2	0	0	0	0	0	0	0	7	31	0	1	0	0	1	0	0	0	0	3	0	178	83	0	0
Streptococcus_mitis	4	2	0	0	1	4	38	1	8	1	5	0	2	12	1	7	1	1	0	1	5	0	16	1	0	0	0	1	7	0	0	0	8	1	4	0	5	0	2	3	8	23	5	0	7	0	3	21	2
Streptococcus_pneumoniae	0	2	3	7	1	0	0	5	2	0	0	0	0	8	5	0	3	0	0	0	1	4	1	0	0	1	1	0	2	0	3	0	0	0	217	2	0	0	2	5	10	0	2	3	0	0	0	0	0
Dialister_pneumosintes	19	5	217	56	0	0	8	0	4	0	0	2	17	0	0	0	5980	0	0	0	46	0	830	4	326	0	62	0	0	0	0	0	6	48	0	36	0	0	0	6	0	92	0	29	0	0	19	0	0
Anaerococcus_prevotii	3	0	0	0	0	0	0	0	3	0	140	12	4	0	0	0	0	1	27	57	9	0	1	0	5	2	1	0	1	8	0	23	0	7	0	0	514	5	43	37	203	8	1	39	0	0	273	411	0
Jonquetella_anthropi	0	0	0	0	0	0	5	0	0	229	0	0	0	0	0	0	0	10	0	0	0	0	0	0	2	0	0	318	0	450	0	0	0	136	0	0	0	9	55	0	0	3	0	0	99	356	22	0	0
Anaerococcus_tetradius	6	0	0	1	1	2	2	0	0	0	0	0	0	0	1	0	0	0	8	0	0	0	0	0	0	1	147	0	0	36	244	141	1	0	0	0	0	0	0	181	0	0	1050	4	2	90	293	0	0
Atopobium_vaginae	0	1	0	255	0	12236	2637	0	9	38	1	2	0	441	14	0	1769	3	0	1144	72	0	1	11	10	1420	4085	0	0	320	17	11	16	35	0	191	0	120	4	145	8	0	294	23	39	0	1356	0	2
Lactobacillus_crispatus	0	94	0	1	4	0	5	10762	7	1	3	0	27	13	587	0	142	22	6	3	5	67403	4	0	21	1	5	0	1	5	1	135	118459	0	4	5	14210	3	10	841	57	0	2879	0	1	0	837	1	0
Gardnerella_vaginalis	0	2	0	456	0	16419	283	0	3	16	3	2	76	1431	84	283	752	0	1	485	16	0	0	86	77	6363	3056	1	4	1226	527	11	37	204	89	157	24	415	52	219	358	9	10513	15	1280	0	309	390	18
Mobiluncus_mulieris	0	381	0	11	109	800	16	0	18	0	0	6	316	54	0	30	0	0	213	119	4	0	1	1	14	1	29	0	385	460	2	16	0	30	0	0	0	1	13	2	0	1	0	0	43	89	588	0	0
Sneathia_sanguinegens	0	0	1	138	0	203	72	0	0	0	0	1	8	0	1	0	0	0	0	1	5	1	0	0	0	114	0	0	0	221	1	0	0	1	0	42	92	0	0	2	0	0	0	1	16	0	0	0	0
Lactobacillus_jensenii	0	10	1	0	2	0	0	0	1	0	0	1	0	0	0	0	0	0	0	0	0	0	40	0	1	1	0	0	0	3	0	0	0	0	1	1	129	0	0	0	0	7	39	0	0	492	9	1	0
Peptoniphilus_indolicus	58	22	0	185	2558	9	41	0	373	37	357	5	3	0	117	454	2229	11	76	4390	509	1	1461	1	34	25	224	0	0	266	38	182	3	17	0	0	0	12	5	243	27	147	583	121	44	89	572	1330	0
Megasphaera_sp._HMT_841	0	1	1	0	0	2024	396	3	5	0	2	3	3	207	3	0	0	0	0	0	5	0	0	7	0	622	942	0	0	344	0	0	7	211	0	235	0	104	15	231	0	1	0	0	49	0	0	0	2
Dialister_micraerophilus	2	8	0	232	0	129	140	0	163	495	0	36	15	85	1	13	11	0	3	3427	41	1	40	0	46	172	264	179	1	1109	0	31	13	8	0	1	28	56	0	0	122	42	148	0	75	112	119	373	0
Sneathia_amnii	1	0	0	0	1	191	600	0	1	25	0	4	2	0	1	11	0	0	0	0	0	11	0	6	0	562	1672	1	0	1210	2	0	2	0	0	0	1971	3	2	23	1	22	1	8	167	0	0	0	0
Anaerococcus_lactolyticus	0	0	0	10	108	1	2	0	33	149	0	11	16	72	0	0	0	4	37	12	98	0	0	0	44	0	108	1	0	828	0	268	0	1	0	0	6	12	2	0	2	7	0	8	3	0	281	0	0
Fusobacterium_gonidiaformans	0	0	1	32	0	0	154	0	0	0	0	0	30	0	0	0	4374	0	0	0	0	1	0	1	0	0	0	0	0	14	0	0	0	0	0	0	0	0	0	0	0	0	0	3	0	0	0	0	0
Bacteroidetes_G-7_bacterium_HMT_911	1	0	0	103	0	0	755	0	8	191	0	1	74	0	0	71	209	0	253	176	56	1	391	18	0	0	942	0	0	2375	3	76	3	0	0	0	0	0	2	0	0	13	0	0	4	0	309	0	0
BVAB1	4	0	0	2	25	0	0	2	3	0	7	0	0	3306	0	1	0	2	0	5	0	0	2	3	0	0	1	2	1	1	0	3	8	621	0	964	0	8	5	5	0	6	1	3	153	0	1	1	283
Peptoniphilaceae_G-3_bacterium_HMT_929	12	8261	5	1617	2584	0	556	0	172	9951	0	293	4936	4035	129	841	1	17453	2544	2620	2752	7	1	240	1413	5	695	2029	6	21456	47	687	3	1804	0	1	90	2621	611	52	87	411	3	50	185	98	4067	2	0
Fastidiosipila_sanguinis	0	0	0	5	16	0	0	0	0	0	0	0	0	0	0	0	0	9	0	5	9	0	0	0	3	0	0	0	1	2	0	0	0	19	0	0	65	0	2	0	12	12	0	1	0	0	1	0	0
Actinomyces_europaeus	4	8	0	0	0	0	0	0	0	0	0	0	2	0	0	0	0	84	11	0	2	0	0	0	23	0	0	0	0	0	0	0	0	18	0	0	0	0	1	0	3	2	0	0	0	0	0	0	0
Akkermansia_muciniphila	43	97	4	8	0	0	12	0	13	0	1709	0	1249	1013	0	360	4708	2	0	0	1	0	1	23	0	30	30	0	0	10	0	2	0	0	0	0	0	1147	16	1	6	919	22	0	0	0	39	0	0
Anaerococcus_octavius	0	0	248	0	11	1	0	0	7	0	91	0	0	1	0	4	0	2	0	51	1	0	17	5	0	0	0	0	52	1	0	0	0	0	264	1	344	0	9	0	674	0	0	1	0	7	499	25	0
Atopobium_sp._HMT_810	1	32	1664	3	78	0	9	0	3	1356	0	0	97	0	0	0	0	195	178	39	16	0	0	6	26	0	9	0	0	33	2	173	0	219	0	0	0	0	58	0	0	2	0	0	12	0	428	0	0
Bacteroides_caccae	69	369	0	1	0	0	7	0	273	0	63	0	0	2119	0	1377	0	3	56	1256	30	94	0	1	17	95	137	0	246	3	47	0	0	7	2	0	0	0	14	0	1	480	113	2	0	1	0	408	0
Bacteroides_fragilis	0	0	951	0	0	0	0	0	101	0	0	50	0	696	0	77	0	1	0	1919	0	0	1	4118	0	1	74	0	375	184	0	0	0	0	0	0	5	20	2	0	0	0	0	0	0	0	110	0	0
Bacteroides_ovatus	240	367	1	31	75	0	26	0	192	21	252	1	1399	1321	0	2647	0	4	72	332	1962	135	116	948	0	145	26	127	12	2	668	0	0	100	9	738	0	5090	0	35	1	1632	52	2897	1	1	45	87	0
Bacteroides_plebeius	0	0	0	0	22	0	0	0	1	152	0	1	13495	0	0	0	2	1	0	278	1889	1391	0	0	0	0	93	0	2	3	0	2	0	0	7	0	0	4	24	2	0	1	0	1	0	0	133	0	0
Bacteroides_uniformis	217	1382	14	28	65	0	0	0	131	43	1867	3	6475	366	0	2231	24327	14	12	433	664	436	206	2800	4	338	146	15	824	8	158	16	0	158	8	2	0	2	21	121	1	4944	260	105	0	0	128	13	0
Bifidobacterium_adolescentis	69	39	0	13	0	0	0	0	147	12	0	0	0	158	0	616	20	4	0	0	131	9	38	260	4	88	12	0	0	4	57	0	0	0	2	2	0	0	0	0	0	156	0	14	0	0	0	20	0
Bifidobacterium_bifidum	180	0	1	1	0	0	31	0	0	0	0	5	0	373	0	307	421	0	0	0	102	127	406	0	1	0	53	0	0	61	247	0	0	0	0	0	0	0	5	0	0	83	0	7	0	0	0	103	0
Bifidobacterium_longum	44	76	52	0	0	0	1	0	126	4	0	5	0	1389	0	166	141	1	1	42	163	0	115	157	8	30	7	0	10	1	285	0	0	3	0	0	0	118	1	0	0	53	0	94	1	0	0	64	20
Blautia_obeum	123	90	0	10	0	0	4	0	31	0	0	0	18	198	0	299	481	3	18	12	13	0	13	150	0	29	7	0	11	0	3	0	0	8	0	0	0	131	0	61	1	150	1	13	0	0	2	20	103
Blautia_producta	132	202	1	15	0	0	21	0	26	0	447	13	458	451	0	550	1299	5	80	279	77	51	66	761	40	40	23	0	107	6	129	0	0	16	1	56	2	363	0	51	1	205	280	7069	0	3	4	61	0
Campylobacter_ureolyticus	12	0	619	68	0	3	12	0	9	66	0	16	40	137	0	17	247	172	94	90	479	0	1	0	244	63	1	19	1	53	4	8	2	12	0	22	4	2	26	140	5105	172	18	62	12	622	150	10	289
Clostridium_hiranonis	104	50	0	11	1	0	0	0	2	14	0	0	0	5	0	31	438	6	4	8	169	221	0	4	1	77	2	0	14	0	0	0	0	0	0	0	0	19	1	3	0	52	0	16	0	0	0	8	0
Clostridium_perfringens	1	1	0	0	0	0	0	0	4	0	90	0	0	6	0	14	8	1	0	7	122	0	1	18	0	13	0	0	15	0	0	0	0	6	0	71	0	0	1	0	0	0	0	5	0	0	0	2	0
Collinsella_aerofaciens	1103	312	7	20	221	2	74	0	1126	0	4311	9	0	7834	1	1601	11635	4	248	1500	5327	242	0	3156	34	0	66	0	334	13	221	0	0	11	0	482	0	496	0	182	0	164	0	2502	7	0	0	137	0
Coprococcus_eutactus	38	297	1	0	0	0	12	0	1	0	0	0	38	0	0	321	1	0	3	0	1	0	0	30	0	179	27	0	0	0	0	0	0	0	0	0	0	0	0	0	0	77	0	1	0	0	0	0	0
Corynebacterium_aurimucosum	24	3002	0	5	0	12	1	1	623	115	140	2	18	167	574	1561	49	362	15	1426	3	0	6	0	10	38	3	0	1546	2	9	0	6	1741	1	0	0	125	12	7109	74	0	0	1	1	0	2	1	0
Corynebacterium_coyleae	19	1727	0	0	0	0	1	139	532	46	0	0	0	206	4	0	0	769	6	506	0	464	0	0	6	143	3	0	6	0	3	2	0	681	7	0	1	55	1	1461	73	1	0	3	1	0	0	0	0
Corynebacterium_simulans	67	0	0	5	0	2	2	0	58	28	231	0	0	126	936	256	87	0	0	316	0	0	45	0	0	1	2	0	1	1	172	0	73	396	0	0	0	0	80	906	13	0	0	0	2	0	116	0	0
Dialister_invisus	1397	0	3	250	0	0	0	0	1282	295	0	11	10	2347	0	1157	11364	13	0	54	0	108	0	1367	3	398	351	0	0	1	0	82	0	1343	8	113	0	0	77	2	16	1990	0	0	4	0	145	0	0
Dorea_formicigenerans	80	69	0	3	0	0	17	0	91	0	290	0	136	2	0	197	15	0	12	80	104	0	2	265	1	54	14	0	13	1	92	0	0	0	0	37	0	30	0	0	0	126	1	125	0	0	0	1	48
Eggerthella_lenta	1	0	1	0	0	0	1	0	36	0	0	0	18	0	0	0	1513	0	10	16	0	0	54	52	4	2	0	0	16	0	0	0	0	0	0	0	0	1	0	0	0	2	0	34	0	0	3	7	0
Eubacterium_biforme	0	0	0	0	1	0	0	0	0	1	0	0	0	1	0	0	0	1	0	0	0	0	0	0	1	0	91	0	0	0	0	0	1	0	1	0	0	0	0	0	0	0	1	1	0	0	0	0	0
Eubacterium_dolichum	2	0	0	0	0	0	0	0	0	0	10	0	78	247	0	30	225	0	8	59	0	0	24	25	0	1	4	0	2	1	0	0	0	0	0	0	0	0	2	0	0	1	45	337	0	0	2	0	0
Faecalibacterium_prausnitzii	8073	6161	1169	257	12	0	398	0	1046	296	9153	11	9031	25835	1	13814	49773	16	1262	1443	4269	896	833	16915	117	3915	1384	101	300	6	2342	19	2	156	3	1247	1	2069	33	474	25	6857	9	6667	5	191	303	2617	2771
Finegoldia_magna	136	281	1740	554	4435	66	247	2	4073	5131	6189	362	167	1249	119	1529	10634	1596	953	21869	1823	0	9460	197	823	266	610	1616	8533	1151	1265	2345	45	1170	328	1	2114	1018	441	1996	1222	318	1255	1056	118	1020	10034	14037	4
Fusobacterium_nucleatum_subsp._animalis	0	0	262	0	4	2	2	0	1	0	0	0	1	69	0	0	1	0	0	2	0	0	0	0	0	0	0	0	0	106	0	0	123	7	7	5	2	2	1	0	5	5	0	1	0	827	0	0	0
Haemophilus_parainfluenzae	71	0	0	1	0	0	2	4	1	2	103	0	0	25	2	0	0	1	0	0	10	34	1	0	3	1	1	0	0	0	0	14	0	0	25	63	0	0	3	2	2915	0	1	1	0	0	1	6	0
Klebsiella_pneumoniae	0	0	1	0	4	0	0	0	0	0	0	0	0	0	0	0	0	0	0	0	0	0	6208	0	0	1	0	0	0	0	3	0	0	1	0	0	0	0	0	0	0	0	4	0	3	0	0	2	0
Lactobacillus_iners	12	36	108	11699	3	4690	76	1486	30	48	8	6	3	607	105	529	6	2	32	656	41	1841	25	82	49	5906	54	11456	6	8173	511	46	6200	108	636	1781	2317	678	423	2702	9814	353	1672	12	130967	1636	192	12558	155
Lawsonella_clevelandensis	12	323	657	32	13	20	54	0	133	1466	1497	31	114	210	0	298	927	402	65	603	18	0	801	27	64	13	41	81	1930	102	3	163	2	621	1022	0	30	1025	755	52	1	14	12	12	45	1581	149	441	0
Moryella_indoligenes	0	0	0	36	12	0	26	0	68	982	0	37	0	744	0	99	0	2	13	39	168	2	3	24	556	0	727	190	0	27	3	278	0	374	1	0	0	37	59	0	5	35	0	158	3	140	0	0	0
Parabacteroides_distasonis	133	383	0	20	4	0	42	0	0	0	2473	2	442	2848	0	1119	0	5	78	252	459	0	134	1331	0	459	17	0	0	6	49	1	0	9	0	0	0	613	1	40	2	181	72	2556	0	0	93	241	0
Peptoniphilus_lacrimalis	1	283	143	391	1036	13	92	0	50	1283	0	91	443	384	21	304	172	429	77	449	219	0	365	108	314	3	269	1	1337	7895	1	66	1	510	1	54	0	315	310	80	12	11	202	45	40	0	1587	48	0
Peptostreptococcus_anaerobius	5	0	0	23	0	1	503	0	28	0	0	0	0	0	113	0	1674	0	20	83	45	0	0	8	11	4	133	0	0	6	96	288	41	0	0	0	0	0	0	17	2	10	151	10	4	58	251	1	0
Porphyromonas_uenonis	1	388	1349	186	122	2	244	0	14	593	0	12	190	41	0	81	23	95	644	137	20	0	18	1	591	0	386	0	0	340	29	8	1	183	0	1	2	238	90	0	1	70	0	0	14	0	303	0	0
Prevotella_copri	23114	3	4	1	1	0	894	0	2	6	1	1	23	1	0	0	0	3	453	2	2	0	0	1	0	5080	0	0	0	1	0	1	0	0	0	0	0	1	0	0	72	73	1	0	0	0	0	22302	0
Prevotella_stercorea	0	0	0	0	0	0	266	0	0	2	0	0	84	0	0	0	0	1	272	0	0	3	0	0	0	0	0	0	0	0	0	0	0	0	0	0	0	0	0	0	0	0	0	0	0	0	0	0	0
Roseburia_faecis	120	179	2	21	0	0	47	0	43	0	161	0	482	1499	0	502	1498	3	62	20	99	451	60	878	1	26	24	0	62	0	17	0	0	8	0	6	0	105	0	0	0	249	15	257	0	0	3	495	142
Ruminococcus_bromii	323	692	2	10	0	0	0	0	70	8	2058	0	264	632	0	2435	1208	1	0	0	343	111	0	1024	1	0	25	0	60	5	42	10	0	6	0	0	0	0	8	329	0	0	3	0	0	0	11	0	0
Ruminococcus_callidus	281	79	0	0	0	0	0	0	60	0	0	0	0	7	0	512	0	4	6	0	148	0	0	52	0	0	25	0	0	0	0	0	0	0	0	0	0	0	0	13	0	39	0	0	0	0	4	0	0
Ruminococcus_gnavus	255	1191	17	39	271	0	75	0	487	31	3281	4	1037	1918	0	1668	8956	12	233	290	631	843	363	3134	11	334	118	71	222	6	230	0	0	34	5	203	0	695	18	19	0	1253	304	3632	5	0	30	725	860
Ruminococcus_torques	0	264	167	0	0	0	9	0	0	40	0	8	97	0	0	19	1141	1	99	1153	2	0	0	145	3	2	22	0	75	6	2	0	0	9	0	3	0	9	2	43	0	1	2	31	0	0	86	11	0
Slackia_exigua	0	17	2	0	0	0	2	0	10	27	0	2	7	0	0	0	2685	0	6	39	1	0	0	0	3	0	2	10	0	3	0	34	0	0	0	0	0	0	4	0	0	0	0	0	0	0	64	0	0
Staphylococcus_epidermidis	10	0	0	3	1	30	0	0	1	0	0	11	0	0	1	0	20	1	0	11	0	0	97	16	0	0	0	0	39	1	138	2	281	0	4535	1	151	2	5	635	41	1	376	2	8	0	76	0	0
Staphylococcus_haemolyticus	2	0	0	3	0	1	0	54	1	0	0	0	0	0	0	92	17	0	0	26	0	69	0	1	0	16	0	0	82	3	0	0	2	19	2	0	0	0	1	233	0	0	0	0	2	0	0	0	0
Streptococcus_anginosus	21	0	757	0	0	60	1	0	0	0	0	1	9	1	1	0	957	0	42	99	2	0	0	8	10	3	7	36	3	1	495	708	0	24	0	15	0	0	0	0	3	0	1054	23	2	128	59	45	0
Streptococcus_infantis	19	6	4	6	2	13	5	14	5	2	3	3	10	10	5	4	1	4	1	4	17	2	7	5	0	6	2	4	4	4	29	1	2	3	645	2	3	5	3	58	303	20	9	9	5	1	2	5	2
Streptococcus_parasanguinis_OTU_411	3	0	1	0	0	0	0	1	0	0	0	0	6	0	0	22	0	0	4	0	3	138	0	16	0	3	3	0	0	0	0	0	0	0	1	0	0	0	0	0	776	17	0	1	0	0	0	4	0
Streptococcus_salivarius	30	34	0	4	0	1	9	7	3	0	7	0	36	0	0	342	87	1	1	0	8	94	0	1	0	10	8	0	7	0	0	28	2	0	47	0	0	2	0	14	1518	123	0	9	0	0	5	0	0
Veillonella_dispar	4	0	0	2	1	0	0	6	3	20	0	0	0	9	0	0	44	26	6	1	20	0	1	12	0	1	1	0	19	0	21	0	1	1	107	0	898	1	0	7	1439	8	1	10	1	0	0	85	141
[truncated: 111 more columns]

## Sheet: Sheet6
	Pseudo_ID_1	Pseudo_ID_2	Pseudo_ID_3	Pseudo_ID_4	Pseudo_ID_5	Pseudo_ID_6	Pseudo_ID_7	Pseudo_ID_8	Pseudo_ID_9	Pseudo_ID_10	Pseudo_ID_11	Pseudo_ID_12	Pseudo_ID_13	Pseudo_ID_14	Pseudo_ID_15	Pseudo_ID_16	Pseudo_ID_17	Pseudo_ID_18	Pseudo_ID_19	Pseudo_ID_20	Pseudo_ID_21	Pseudo_ID_22	Pseudo_ID_23	Pseudo_ID_24	Pseudo_ID_25	Pseudo_ID_26	Pseudo_ID_27	Pseudo_ID_28	Pseudo_ID_29	Pseudo_ID_30	Pseudo_ID_31	Pseudo_ID_32	Pseudo_ID_33	Pseudo_ID_34	Pseudo_ID_35	Pseudo_ID_36	Pseudo_ID_37	Pseudo_ID_38	Pseudo_ID_39	Pseudo_ID_40	Pseudo_ID_41	Pseudo_ID_42	Pseudo_ID_43	Pseudo_ID_44	Pseudo_ID_45	Pseudo_ID_46	Pseudo_ID_47	Pseudo_ID_48	Pseudo_ID_49
Prevotella_OTU_842	5	0	0	104	1909	0	0	591	0	2	0	0	7	2	0	0	0	4	0	3	553	0	0	1	415	169	124	0	7417	8	1	1	0	7	1	2	2	0	1	0	267	82	8	1	13	27	2	0	0
Clostridium_OTU_345	1	0	0	0	0	0	114	0	0	283	0	389	0	0	0	0	0	0	0	0	7	0	0	49	0	521	1564	1	0	14	0	0	0	14	0	0	1	607	4	0	0	0	0	0	24	13	0	0	0
Corynebacterium_OTU_135	92	0	0	0	0	0	0	2	2	0	0	0	0	78	0	0	0	0	0	0	204	0	0	0	980	0	0	0	0	48	0	0	0	0	0	0	10	0	0	0	115	0	0	0	0	0	0	12	9
Peptoniphilus_OTU_60	2	0	0	21	0	0	0	474	0	0	0	0	0	1	0	0	1	0	0	0	103	0	0	0	1225	0	0	0	49	13	0	0	0	0	0	0	0	1	0	0	584	78	0	0	1	3	0	0	0
Prevotella_OTU_447	1	0	0	28	0	0	0	0	0	0	4	0	0	1	0	0	0	0	90	0	253	0	0	0	1243	3	0	0	5	6	0	0	0	3	0	0	0	0	0	0	28	130	0	0	900	36	0	0	0
Prevotella_OTU_411	17	1	0	243	5792	0	9	856	0	8	2	0	5	15	6	0	1	54	0	2	1570	0	0	0	866	2793	99	1	21513	179	1	20	1	5	6	0	3	1	5	0	374	1205	4	0	302	22	74	5	0
Dialister_OTU_93	0	1	1	172	0	0	184	581	0	184	0	42	0	1	0	0	0	0	0	0	343	0	0	226	0	165	1095	1	4523	1	0	1	0	101	0	0	0	68	9	0	12	173	0	0	374	47	0	0	0
Dialister_OTU_4	0	0	0	266	1448	0	1	0	0	0	0	0	4	16	4	1	0	0	1	1	41	0	0	0	295	0	0	1	2	22	1	0	0	2	0	0	1	0	0	0	192	85	2	1	4	0	0	0	0
Ureaplasma_OTU_7	1	7	0	143	700	0	86	0	1	11	23	3	261	0	63	0	0	0	0	0	357	0	218	84	104	15	60	0	253	483	0	0	102	11	0	0	345	0	13	0	1956	698	182	1	126	186	14	1892	1187
Dialister_OTU_72	0	0	0	70	0	0	13	332	0	10	0	21	0	0	0	0	0	0	0	0	284	0	0	5	66	20	571	0	110	8	0	0	0	11	0	0	0	5	4	0	0	87	1	0	412	1	58	0	1
Corynebacterium_OTU_424	0	0	1	0	1	0	0	642	0	4	119	0	0	10	2	0	0	0	32	1	587	0	0	0	358	0	1	62	0	2	0	0	0	0	0	0	0	1	0	1580	0	1	1	0	0	0	22	2	0
Coriobacteriaceae_OTU_206	0	0	1	11	1	0	291	0	0	811	0	334	0	0	0	0	0	0	0	0	8	0	0	241	0	254	2992	0	3	3	0	0	0	235	0	0	0	56	12	1	0	0	0	0	50	0	0	0	0
Parvimonas_OTU_3	0	0	0	10	0	0	111	349	0	70	0	60	0	0	0	0	0	0	0	0	1	0	0	288	0	134	1	0	1	3	0	0	0	90	0	0	0	79	4	0	0	0	0	1	90	0	0	0	0
Prevotella_OTU_515	0	0	0	55	0	0	282	0	0	194	0	8	0	0	0	0	0	0	0	0	0	0	1	1058	0	808	1	0	0	0	0	0	0	100	1	56	1	237	19	0	0	0	0	0	2	0	0	0	0
TM7_H1	0	0	0	2405	15	0	279	0	0	0	0	0	0	0	0	0	0	0	0	0	0	0	0	76	0	2469	2	0	0	30	0	0	1	1	1	1	0	0	0	0	0	48	1	0	1	0	1	0	0
Anaerococcus_OTU_489	8	0	0	0	153	0	0	0	0	0	1	0	0	0	0	0	0	0	0	0	17	0	0	0	38	0	0	0	354	0	0	0	0	0	0	0	23	0	0	0	30	0	0	0	0	42	0	0	0
Dialister_OTU_87	0	0	0	4	3133	0	0	47	0	0	4	0	0	3	0	1	0	0	0	0	80	0	0	0	235	0	0	3	1	3	0	1	0	1	0	0	0	0	0	0	287	14	0	0	30	4	0	0	0
Dialister_OTU_77	0	1	0	29	0	0	72	0	0	119	9	9	0	0	0	0	0	0	0	0	0	0	0	48	0	119	192	0	1193	0	0	0	0	85	0	0	0	324	0	0	4	0	0	0	3	0	0	0	0
Propionibacteriaceae_OTU_100	0	0	0	1	9	0	0	277	0	0	0	0	0	0	0	0	0	0	0	0	164	0	0	0	337	0	0	0	0	4	0	0	0	0	0	0	0	0	0	0	10	44	0	0	10	0	0	0	0
Anaerococcus_OTU_80	0	0	0	0	222	0	0	0	0	0	0	0	3	1	0	0	0	0	0	0	2	0	0	0	0	0	0	0	2	7	0	0	0	0	0	0	8	0	0	0	36	0	0	0	1	15	0	1	0
Prevotella_OTU_806	0	0	0	0	0	0	1862	0	0	1363	0	1008	3	0	0	0	1	0	0	1	0	0	0	3700	0	3	6417	0	0	0	1	0	0	1691	1	1	0	1274	0	0	1	1	0	0	0	0	0	0	0
Aerococcus_OTU_8	39	0	0	1817	60	0	312	0	0	209	0	34	0	0	0	0	2	0	0	1	26	0	0	901	1	556	124	0	105	128	71	5	3	155	5	102	0	28	8	0	1	344	0	9	63	58	462	0	13
Gemella_OTU_18	0	0	0	166	0	0	29	0	0	19	5	0	0	0	0	0	0	0	0	0	0	0	0	130	0	82	84	0	0	0	0	0	0	1	0	0	0	0	0	0	0	119	0	0	44	0	29	0	0
Clostridium_OTU_109	1	0	0	0	0	0	1	0	0	12	0	0	0	0	0	0	0	0	0	1	0	0	0	1	0	0	362	0	0	3	0	0	0	0	0	0	0	0	0	0	0	0	0	0	11	0	0	0	0
Porphyromonas_OTU_126	7	0	0	35	0	0	2	66	0	0	2	0	2	1	0	0	0	0	0	2	30	0	0	0	457	0	0	0	21	2	0	0	0	1	0	0	1	0	0	0	253	12	0	0	3	0	0	0	0
Tissierellaceae_1_68_OTU_12	5	0	0	20	124	0	1	117	0	1	0	0	0	1	1	0	1	12	0	0	297	0	0	0	217	0	0	0	2	14	0	0	0	0	0	0	2	0	0	0	79	9	0	0	1	1	0	0	0
Prevotella_OTU_412	0	0	0	7	326	0	3	80	0	1	0	0	0	1	0	0	0	0	0	0	80	0	0	0	20	52	15	0	908	7	0	3	0	1	0	0	1	0	0	0	26	6	0	0	27	2	6	0	0
Prevotella_OTU_608	6	0	0	571	0	0	3	113	1	1	0	0	0	13	0	0	4	0	98	0	105	0	0	0	136	0	0	0	1095	0	1	0	1	5	0	0	0	0	0	0	611	203	0	3	175	0	21	2	0
Brevibacterium_OTU_32	0	0	0	0	0	0	0	108	1	0	0	0	0	0	0	0	0	11	0	0	49	0	0	0	158	0	0	0	1	3	0	0	0	0	0	0	0	0	0	0	49	0	0	1	0	0	0	0	0
Peptoniphilus_OTU_66	1	0	0	2	299	0	0	23	0	0	0	0	0	8	0	0	0	7	0	0	133	0	0	0	16	0	0	0	51	0	0	0	0	0	0	0	1	0	0	0	133	13	0	0	0	30	0	0	0
Prevotella_OTU_847	0	0	1	3	0	0	0	18	0	2	0	0	8	7	21	0	5	1	0	3	6	0	0	0	1438	0	0	1	3	25	0	1	0	10	0	0	0	0	0	1	0	79	0	4	1	5	0	1	1
Prevotella_OTU_1343	0	0	0	0	0	0	75	0	0	1	0	2	0	1	0	0	0	0	0	0	1	0	0	0	7	0	929	0	0	0	0	0	0	0	0	0	0	0	0	0	0	2	0	0	3	0	0	0	0
Prevotella_OTU_606	5	0	0	208	0	0	0	31	0	0	1	0	0	3	0	2	0	0	11	0	56	0	0	0	0	0	0	0	350	0	0	0	0	2	0	0	0	0	0	0	0	53	8	0	56	2	0	0	0
Mobiluncus_OTU_1	0	0	0	0	3	0	0	0	0	8	0	1	2	0	0	0	0	0	0	0	80	0	0	0	5	0	27	0	0	28	0	0	0	0	0	0	0	0	0	0	11	3	0	1	250	18	0	0	0
Corynebacterium_amycolatum	7	4	0	20	4	0	0	0	0	18	5	0	0	0	18	1	0	39	0	3	245	0	0	0	413	0	0	5	1	9	0	67	7	1	1	0	1	0	0	1	26	0	0	0	2	0	24	4	0
Corynebacterium_appendicis	17	0	0	0	0	0	0	0	0	2	7	0	0	7	1	0	0	5	0	2	0	0	0	0	5	0	0	0	0	1	0	0	0	0	0	0	0	0	0	0	1	0	0	0	0	0	39	2	0
Corynebacterium_tuberculostearicum	385	2	0	152	0	0	0	0	0	10	9	0	4	11	7	3	20	0	1	14	225	0	16	0	9	0	1	24	17	283	4	12	2	2	28	0	24	124	0	6163	38	0	0	0	28	0	84	64	0
Lachnospiraceae_G-7_bacterium_HMT_086	2	0	0	7	283	0	0	224	0	1	0	0	0	0	0	1	0	0	0	0	21	0	0	0	0	1	5	0	0	2	0	0	0	1	0	0	3	0	0	0	1	24	0	0	2	13	0	0	0
Peptoniphilus_harei	4	0	0	1	2	0	0	31	0	0	0	0	2	7	0	0	1	0	0	0	190	0	0	0	33	0	0	0	6	3	0	0	0	0	0	0	73	0	0	0	863	0	0	1	1	1	0	0	0
Staphylococcus_hominis	186	1	0	5	0	0	0	0	0	10	0	0	11	9	0	0	52	0	0	22	0	0	0	0	0	0	0	0	53	4	0	0	0	0	13	0	126	0	0	0	11	0	0	0	0	11	0	113	0
Corynebacterium_tuscaniense	0	0	0	0	0	0	0	474	0	14	0	0	0	25	0	0	0	4	0	2	489	0	0	0	984	0	2	1	0	0	0	0	0	2	0	0	0	0	0	0	1	0	0	0	0	0	0	0	0
Prevotella_bivia	18	1	0	11137	6795	0	3	2679	5	6	0	2	0	1	1	10	1	510	0	3	1	0	0	1	2	0	3	15	73	0	0	0	0	15	36	1	76	0	6	0	423	2818	1	3	100	186	84	13	31
Prevotella_buccalis	2	1	0	19	199	0	12	0	1	384	0	11	6	1	2	0	2	9	0	1	64	0	0	179	443	0	229	3	3	4	0	11	0	17	0	0	26	2	1	0	59	27	7	0	72	16	0	4	0
Escherichia_coli	0	6	1	0	3	3	1	1	3	0	0	14	0	1	1	0	15	6	6	3	0	0	390	2	1	9	0	6	39	0	0	61	3	1	8	2	9	292	0	0	1	0	68	0	9	0	3	0	5
Lactobacillus_gasseri	3	3	0	42	0	0	12	2	10	0	0	0	0	21	0	2313	0	621	4	0	13261	0	503	0	1152	2	0	137	1	12	42	16	0	0	0	1	282	0	0	0	60	0	0	0	6	0	0	1047	0
Mycoplasma_hominis	0	0	0	60	0	2	215	0	0	41	0	0	0	0	0	0	0	0	0	0	0	0	0	33487	0	282	0	1	0	0	0	0	0	29	0	1	0	0	0	1	0	1470	0	2	0	0	0	0	0
Streptococcus_mitis	1239	2	3	2	1	1448	2	3	1	1	2	0	11	3	0	10	5	0	0	2	0	1	4	1	1	1	0	5	13	4	4	24	6	0	4	3	4	2	0	7	3	0	26	0	1	6	91	30	0
Anaerococcus_tetradius	0	0	0	12	0	0	7	512	0	0	0	0	0	0	0	0	0	0	71	0	3	0	0	8	1	5	40	0	0	5	0	0	0	0	0	0	0	0	0	0	0	9	0	0	1	13	0	0	0
Atopobium_vaginae	0	0	1	5525	12	0	770	0	1	2389	0	4061	2	1	0	2	0	0	0	6	16	0	0	2356	185	16346	17067	0	2	15	0	1	1	187	2	1	0	1524	39	2	35	5	1	57	25	7	61	0	0
Lactobacillus_crispatus	31	169756	351	8	30199	0	0	6	54574	10	0	5	87601	6	91219	11	134117	58435	7	0	40	5869	4	8	2	5	17	6	1	410	1	31900	58398	4	0	45	69294	13	1	739	376	0	46992	2	16	1	4091	111062	39
Lactobacillus_johnsonii	0	0	0	1	0	0	0	0	0	0	0	0	0	0	0	20	0	0	0	0	86	0	3	0	20	0	0	3	0	0	0	0	0	0	0	0	4	0	0	0	2	0	0	9	1	0	0	6	0
Gardnerella_vaginalis	20	0	1	5403	16	16	1296	576	20	10185	1	9964	28	1	7	7538	4	1	88	92	25	1	6	9382	482	19252	24322	1	3628	752	571	8	2	2933	18	146	215	7162	753	578	1954	992	12	231	362	41	1365	1	1438
Mobiluncus_mulieris	0	1	0	1	24	0	0	0	0	0	0	0	1	0	0	0	0	0	0	0	7	0	0	9	99	0	0	0	0	14	0	0	0	1	0	0	0	0	0	0	0	3	0	0	316	8	0	0	0
Sneathia_sanguinegens	1	0	0	3	0	0	147	0	0	74	0	157	0	4	0	0	0	0	0	0	1	0	0	21	0	303	2	0	0	0	0	0	0	99	1	0	0	0	12	0	9	2	0	0	14	0	0	1	0
Lactobacillus_jensenii	0	1202	5056	1	2248	16	1	0	0	1	0	0	0	12557	0	3	126	236	0	0	0	0	49150	0	221	0	0	0	8	664	1	2	3	0	8	1	177	0	0	0	0	485	1144	0	0	17530	0	166	0
Peptoniphilus_indolicus	31	0	0	71	880	0	30	366	0	30	2	2	2	5	0	1	2	0	9	6	289	0	0	0	686	31	64	0	173	3	1	0	0	2	0	0	1	1	0	0	284	70	0	0	14	21	0	0	0
Megasphaera_sp._HMT_841	0	1	0	2	1	0	2297	1	0	2451	0	944	433	1	1	0	0	1	0	2	49	0	0	2230	0	2123	3783	0	0	20	0	0	1	892	4	0	0	1232	494	1	4	1	0	33398	19	2	0	0	0
Dialister_micraerophilus	7	0	0	2419	0	0	526	325	0	99	0	19	1	0	0	3	1	0	0	0	286	0	0	788	2	336	178	0	358	24	0	0	0	115	0	0	0	0	3	1	1221	500	0	2	134	64	0	0	0
Sneathia_amnii	3	0	0	1	0	0	201	1670	0	108	0	89	0	0	0	0	1	1	0	0	0	1	0	529	0	790	2764	0	0	50	0	0	0	52	1	0	0	285	0	0	0	16785	1	0	346	1	841	0	0
Anaerococcus_lactolyticus	2	0	0	3	24	0	0	280	0	1	0	0	0	1	0	0	0	0	0	0	38	0	0	0	0	0	0	0	5	7	0	0	0	0	0	0	0	1	0	0	50	46	0	0	2	2	0	0	0
BVAB1	24	15	3	20	0	34	37757	0	4	65519	2	1	3	8	23	0	1	9	0	1	0	0	0	188	8	144	8	0	1	1	6	0	6	88701	4	45	6	0	10	1	7	5	2	2	22	2	3	2	2
Peptoniphilaceae_G-3_bacterium_HMT_929	0	6	1	60	0	0	0	241	0	0	0	0	6	25	7	0	1	3	0	2	162	0	0	0	1711	0	0	0	3	40	0	12	0	0	1	0	0	0	0	0	390	673	0	4	420	1	1	0	0
Campylobacter_ureolyticus	7	0	0	24	1	0	1	315	0	0	0	0	1	43	0	0	0	11	0	0	117	0	0	0	334	0	0	0	18	0	1	0	0	3	0	0	10	0	0	0	924	42	0	0	32	5	0	2	0
Clostridium_perfringens	0	2	0	0	0	0	0	0	0	0	0	1	0	0	0	0	0	1014	0	0	0	0	0	0	0	0	0	0	0	0	0	0	0	0	3	0	166	0	0	0	0	0	0	0	0	0	0	0	0
Corynebacterium_aurimucosum	270	8	0	0	3	0	0	0	1	47	6	0	5	0	2	2	6	3	0	27	188	0	1	0	94	0	0	3	0	44	1	0	0	2	0	0	0	0	0	469	470	0	0	3	0	0	212	0	0
Corynebacterium_coyleae	65	0	23	0	0	0	0	135	0	13	16	0	0	11	0	0	0	3	0	4	60	0	0	0	1062	0	0	1	1	10	0	0	0	0	0	0	0	16	0	1	454	0	0	0	0	0	0	0	0
Corynebacterium_kroppenstedtii	0	0	0	0	1484	0	0	0	0	4	0	0	0	72	0	0	0	0	0	0	0	0	0	0	0	0	0	12	0	0	0	0	0	0	5	0	12	0	0	0	0	0	0	0	0	0	0	0	0
Finegoldia_magna	65	0	1	206	2156	0	1	922	1	3	3	0	14	57	3	2	8	99	0	4	851	0	0	0	100	0	104	9	491	30	0	6	0	9	18	0	174	2	1	1	691	46	0	7	23	101	0	23	19
Fusobacterium_nucleatum_subsp._animalis	0	0	0	0	1	14	0	207	0	7	0	0	0	2	0	2	0	1	0	0	0	0	0	0	0	0	0	0	1	0	0	2	0	2	0	3	3	0	0	0	1	10	0	0	2	5	13	1	0
Lactobacillus_coleohominis	0	0	0	141	0	0	0	0	0	0	1	0	0	0	0	0	144	0	0	0	0	0	323	0	0	0	0	201	0	300	204	2	0	0	0	37	203	0	3	0	92	8	206	58	95	343	0	7	0
Lactobacillus_iners	3085	47667	40349	57503	17413	4	8312	41106	15330	15657	13563	2310	22302	44826	2611	52045	3823	9678	68132	26205	39491	222	18588	7281	213	29856	523	103284	40375	84700	89761	1300	4790	617	65231	11768	11120	5373	7055	9549	87856	13218	13699	155180	42963	38393	5676	10235	69390
Lactobacillus_vaginalis	0	590	0	0	206	0	0	0	0	0	0	0	105	217	0	0	0	141	0	0	97	0	0	0	2	0	0	0	255	0	0	21	216	0	0	1	236	0	0	0	0	0	0	17	1	0	0	196	6
Lawsonella_clevelandensis	1	0	0	36	2278	0	0	0	0	2	0	0	1	0	0	0	0	188	1	0	81	0	0	0	28	0	0	16	0	0	0	0	0	0	0	0	2	0	0	0	9	9	0	2	114	3	0	1	0
Peptoniphilus_lacrimalis	0	0	0	5	94	0	0	0	0	1	1	0	1	5	1	0	0	0	0	0	27	0	0	0	662	0	2	0	41	38	0	0	0	2	0	0	0	0	0	0	84	36	0	2	104	6	0	0	0
Staphylococcus_epidermidis	1376	0	0	79	3	0	0	0	2	3	0	0	7	22	0	2	19	0	1	13	0	1	2	0	0	0	0	4	41	79	2	2	3	6	141	1	57	0	0	948	8	1	130	0	3	1	290	143	0
Staphylococcus_haemolyticus	41	0	0	9	0	0	1	0	0	3	0	0	0	1	6	0	3	0	0	6	2	1	0	0	0	0	1	0	0	68	0	0	1	1	32	0	0	0	0	0	0	0	0	0	0	0	0	25	0
Streptococcus_anginosus	378	0	0	114	81	0	0	0	0	0	0	0	2	0	0	0	0	0	0	0	14	0	1	0	0	1	2	1	0	2	0	0	0	1	0	0	0	0	0	0	14	5	0	1	5	2	190	2	0
Streptococcus_infantis	14133	0	5	0	2	5787	2	10	5	10	2	0	29	0	6	11	10	19	1	1	8	0	2	2	0	0	2	7	29	5	4	6	4	4	16	14	5	3	0	28	3	1	119	4	8	14	458	90	4
Streptococcus_salivarius	2290	0	1	0	0	275	0	1	0	0	0	0	3	0	0	2	1	1	1	0	5	0	0	1	1	0	0	2	2	0	0	0	2	2	0	1	1	0	0	3	1	1	70	0	0	13	81	9	0
Veillonella_dispar	126	0	0	0	139	551	1	2	1	0	1	0	1	0	2	5	0	420	1	0	0	0	0	0	0	1	1	1	21	0	2	0	0	0	0	0	1154	0	0	2	4	0	1	0	0	16	4	4	0
[truncated: 113 more columns]
